# Supplementary material for: Genomic regions associated with heat stress tolerance in tropical maize (Zea mays L.)
Source: Sci Rep. 2021 Jul 2;11:13730. doi: 10.1038/s41598-021-93061-7 (PMC8253795; doi:10.1038/s41598-021-93061-7)
Supplement: Supplementary file 1 — Supplementary Information 1. [file 41598_2021_93061_MOESM1_ESM.xlsx]

## Sheet: Suppl.Fig-1
Supplementary Figure 1: Q-Q plots for grain yield under heat stress in 9 location during 2013 and 2014
