# Supplementary material for: Genomic regions associated with heat stress tolerance in tropical maize (Zea mays L.)
Source: Sci Rep. 2021 Jul 2;11:13730. doi: 10.1038/s41598-021-93061-7 (PMC8253795; doi:10.1038/s41598-021-93061-7)
Supplement: Supplementary file 2 — Supplementary Information 2. [file 41598_2021_93061_MOESM2_ESM.xlsx]

## Sheet: Suppl Table 1
Supplementary Table 1: List of maize inbred lines involved in constitution of association mapping panel.
S.No	Pedigree
1	([Pop445c1F2-1-1xPop446c1F2]x[Pop446c1F2-358-2xPop445c1F2])-#-38-2-B*7
2	(AC7643/AC7729/TZSRW)-1-75-#-B*4-1-5-6-B*4-B1-BB
3	(CA14502/CA14509)-F2-14-1-B*6
4	(CA14502/CA14509)-F2-31-1-B*7
5	(CA14502/CA14509)-F2-32-2-B*7
6	(CA14502/CA14509)-F2-8-1-B*8
7	(CA14515/CA14502)-F2-10-2-B*7
8	(CA14515/CA14509)-F2-18-2-B*7
9	(CA14515/CA14509)-F2-7-3-B*9
10	(CL-RCY016x(CML165xCLQ-6203)-B-54-1-1-BB)-B-20-2-BB-1-B*4
11	(CLQ-6601xCL-02843)-B-2-2-1-BB-1-B*6
12	(CLQ-6601xCL-02843)-B-26-1-1-BB-1-B*5
13	(CLQ-6601xCL-02843)-B-26-3-1-BB-2-B*5
14	(CLQ-RCYQ14=(CML164*CML161)-B-1-1-1-BBBxP390Am/CMLc4F218-B-1-B)-B-4-2-BB-2-B*4
15	(CLQ-RCYQ28xP390Am/CMLc4F218-B-1-B)-B-43-1-BB-2-B*5
16	(CLQ-RCYQ28xP390Am/CMLc4F218-B-1-B)-B-6-2-BB-2-B*4
17	(CLQ-RCYQ28xP390Am/CMLc4F218-B-1-B)-B-9-1-B*7
18	(CLQ-RCYQ31xCLQ-RCYQ35)-B-5-5-BB-1-B*6
19	(CLQ-RCYQ31xCLQ-RCYQ49=(CML176xCL-G2501)-B-55-2-1-B)-B-34-1-BB-4-B*6
20	(CLQ-RCYQ46=(CML150xCL-03618)-B-17-2-2-BxCL-02450)-B-6-3-BB-1-B*6
21	(CML150xCL-03618)-B-11-1-1-1-B*4-1-B*6
22	(CML161xCLQ-RCYQ31)-B-10-3-BB-3-B*6
23	(CML161xCLQ-RCYQ31)-B-23-2-BB-1-B*6
24	(CML161xCLQ-RCYQ31)-B-3-6-BB-3-B*6
25	(CML161xCLQ-RCYQ49=(CML176/CL-G2501)-B-55-2-1-B)-B-19-1-B*7
26	(CML161xCLQ-RCYQ49=(CML176/CL-G2501)-B-55-2-1-B)-B-20-1-B*7
27	(CML161xCML451)-B-18-1-B*4-2-B*5
28	(CML165xCL-02843)-B-12-3-1-BB-1-B*6
29	(CML165xKI45)-B-11-3-BB-1-B*6
30	(CML165xKI45)-B-14-1-B*4-1-B*5
31	(CML20xCML329)-17-3-3-1-B*9
32	(CML226xCML295)-32-1-2-2-B*10
33	(CML427/CML474)-F2-19-1-B*6
34	(CML474/S92145-2EV-7-3-B*5)-F2-25-1-B*8
35	(CML474/S92145-2EV-7-3-B*5)-F2-58-1-B*8
36	(CTS011072/P31C4S5B-38-##-2-B*4/P31DMR-88-3#)-B*23
37	(CTS013004/AMATLC0HS71-1-1-2-1-1-1-B*5/Ki45)-B*9
38	(CTS013008/AMATLC0HS71-1-1-2-1-1-1-B*5/Nei402020)-B*9
39	(CTS013050/(AMATLC0HS167-1-1-1-2F/R)-B*5/Ki44)-B*9
40	(CTS013058/(AMATLC0HS167-1-1-1-2F/R)-B*5/Nei402011)-B*9
41	(DT/LN/EM-46-3-1xCML311-2-1-3)-B-F14-1-1-1-B1-BB
42	(DT/LN/EM-46-3-1xCML311-2-1-3)-B-F149-1-1-1-BB
43	(DT/LN/EM-46-3-1xCML311-2-1-3)-B-F154-1-1-1-BB
44	(DT/LN/EM-46-3-1xCML311-2-1-3)-B-F164-1-1-1-B*5
45	(DT/LN/EM-46-3-1xCML311-2-1-3)-B-F191-1-1-1-B1-B
46	(DT/LN/EM-46-3-1xCML311-2-1-3)-B-F216-1-1-1-BBB
47	(DT/LN/EM-46-3-1xCML311-2-1-3)-B-F239-1-1-1-B*5
48	(DT/LN/EM-46-3-1xCML311-2-1-3)-B-F293-1-1-1-BBB
49	(DT/LN/EM-46-3-1xCML311-2-1-3)-B-F294-1-1-1-B
50	(DT/LN/EM-46-3-1xCML311-2-1-3)-B-F330-1-1-1-B-B1-BB
51	(DT/LN/EM-46-3-1xCML311-2-1-3)-B-F331-1-1-1-BBB
52	(DT/LN/EM-46-3-1xCML311-2-1-3)-B-F4-1-1-1-1-BBB
53	(DT/LN/EM-46-3-1xCML311-2-1-3)-B-F50-1-1-1-B1-BB
54	(DT/LN/EM-46-3-1xCML311-2-1-3)-B-F70-1-1-1-BBB
55	(KU1403x1368)-7-2-1-B*6-#
56	(PHY11-3-1-3-1-1-2-B*5/CML161)-B-3-2-BB-1-B*6
57	(S92145-2EV-7-3-B*5/CML427)-F2-32-2-B*7
58	[(87036/87923)-X-800-3-1-X-1-BB-1-1-1-BB-xP84c1F26-2-2-4-B-2-B]F47-3-1-1-3xM37W/ZM607#bF37sr-2-3sr-6-2-X]-8-2-X-1-BBB-xP84c1F27-4-3-3-B-1-B]-3-1-BxCML486]-1-1-BB-#
59	[(87036/87923)-X-800-3-1-X-1-BB-1-1-1-BB-xP84c1F26-2-2-4-B-2-B]F47-3-1-1-3xM37W/ZM607#bF37sr-2-3sr-6-2-X]-8-2-X-1-BBB-xP84c1F27-4-3-3-B-1-B]-3-2-BxP33c3F64-1-1-4-BB]-1-2-BBB
60	[(CML395/CML444)-B-4-1-3-1-B/CML395//DTPWC8F31-1-1-2-2]-5-1-2-2-BB-#
61	[[[K64R/G16SR]-39-1/[K64R/G16SR]-20-2]-5-1-2-B*4/CML390]-B-38-1-B-7-#-B*6-1-BBB
62	[[[K64R/G16SR]-39-1/[K64R/G16SR]-20-2]-5-1-2-B*4/CML390]-B-38-1-B-7-#/[BETASYN]BC1-1-1-1-#-B*8
63	[[[NAW5867/P30SR]-40-1/[NAW5867/P30SR]-114-2]-16-2-2-B-2-B/CML395-6]-B-20-1-B-3-#/[BETASYN]BC1-3-1-1-#-B*9
64	[[KILIMAST94A]-30/MSV-03-1-10-B-1-BB-1xP84c1F27-4-1-6-B-5-B]F8-3-2-2-1xG16SeqC1F47-2-1-2-1-B*5-xP84c1F26-2-2-6-B-3-B]-3-1-B/CML395]-1-1-BB-#
65	[CML226x[CATETODC1276/7619]-2-B-5-2-B]F2-10-1-B*10
66	[CML312/CML444//[DTP2WC4H255-1-2-2-BB/LATA-F2-138-1-3-1-B]-1-3-2-3-B]-2-1-2-B*5-#
67	[CML312/CML445//[TUXPSEQ]C1F2/P49-SR]F2-45-3-2-1-BBB]-1-2-1-1-2-B*4-#
68	[CML327xCML287]F2-32-1-B*5-1-B*6
69	[CML329/MBRc2Am]F14-1-B*12
70	[CML329xCML20]F2-47-2-B*11
71	[CML329xCML287]F2-38-1-B*10
72	[CML384XCML176](F3)100-2-7-B*4-#
73	[CML389/CML176]-B-29-2-2-B*6-1-B*5
74	[CML440/[[[K64R/G16SR]-39-1/[K64R/G16SR]-20-2]-5-1-2-B*4/CML390]-B-38-1-B-7-#-B//ZM303c1-243-3-B-1-1-B]-2-1-BB-#
75	[CML444/CML395//DTPWC8F31-1-1-2-2-BB]-4-2-2-2-1-BBB-#
76	[CML444/CML395//DTPWC8F31-1-1-2-2-BB]-4-2-2-2-2-BBB-#
77	[CML444/CML395//DTPWC8F31-4-2-1-6]-2-1-1-1-B*4-#
78	[DTPYC9-F74-1-1-1-1-BBxDTPYC9-F65-2-2-1-1-BB]-B-3-4-B*8
79	[Ent320:92SEW2-77/[DMRESR-W]EarlySel-#I-2-4-B/CML386]-B-11-3-B-2-#-B*4-1-B*6
80	[G16SeqC1F47-2-1-2-1-B*5xP84c1F26-2-2-6-B-3-B]F25-2-3-1x[KILIMAST94A]-30/MSV-03-101-08-BB-1xP84c1F27-4-1-4-B-3-B]F2-1-2-2-4-2-BxCML161]-1-1-B*4
81	[G16SeqC1F47-2-1-2-1-B*5xP84c1F26-2-2-6-B-3-B]F25-2-3-1x[KILIMAST94A]-30/MSV-03-101-08-BB-1xP84c1F27-4-1-4-B-3-B]F2-1-2-2-4-2-BxCML161]-1-1-BB-#
82	[M37W/ZM607#bF37sr-2-3sr-6-2-X]-8-2-X-1-BBB-xP84c1F27-4-3-3-B-1-B]F29-1-2-1-4x(87036/87923)-X-800-3-1-X-1-BB-1-1-1-BB-xP84c1F26-2-2-4-B-2-B]-1-1-BxCML486]-1-1-BB-#
83	[MBREt/MBRBcC1F4-1-1-3-B*4x1760BB1BcoxComp-B-1-1-1-1-BBB/CML395]-1-1-BB-#
84	[PobSEW-HG"B"c0F39-1-1-1-1xMBRC5BcF22-2-1-4-B*4-2-2-BBB/CML442]-1-1-BB-#
85	[SC/CML204//FR812]-X-30-2-3-2-1-B*4-1-B*6
86	[SYN-USAB2/SYN-ELIB2]-12-1-1-2-B*5-1-B*4
87	[TS6C1F238-1-3-3-1-2-#-BB/[EV7992#/EV8449-SR]C1F2-334-1(OSU8i)-10-7(I)-X-X-X-2-BB-1]-1-1-2-1-1-B*5-1-B-B2-BB
88	5406-119P28TSR-(S2)-3-1-2-2-B-###-B*11
89	5406-29P24STEC1HC17-4-2-1-1-B*8
90	89(G34/AC8536)#-88-l-2-B-l-l-l-l-B*4-1-B*6
91	90[SPMATC4/P500(SELY)]#-B-4-2-B*4-#
92	90[SPMATC4/P500(SELY)]#-B-4-2-B*6
93	AMATLCOHS44-5-2-2-1-1-B*8
94	B73-#
95	B97-#
96	CA00102-B-1-B-2-B*4
97	CA00102/CA00106-B-11-1-B*5
98	CA00102/CA00106-B-12-2-B*5
99	CA00102/CA00106-B-13-1-B*5
100	CA00102/CA03149-B-5-2-B*5
101	CA00106-9-B-2-B*4
102	CA00106-BBB-5-B*5
103	CA00106/CA03147-BB-3-B*4
104	CA00310/AMATLC0HS71-1-1-2-1-1-1-B*11
105	CA003134-BBB-2-B*6
106	CA00314-2-B-3-B*6
107	CA00326-6-B-2-B*5
108	CA00360/Pio3011F2-3-5-6-1-B*10-#
109	CA00370/(AMATLC0HS133-1-F/R)-1-3-1-2-5-B*13
110	CA03109/P31C4S5B-85-##-3-B*14
111	CA03118-B-4-2-1-B*6
112	CA03118-B-4-4-2-BBB
113	CA03120-1-B-1-B*5
114	CA03130-BB-2-B-1-B*5
115	CA03130-BB-3-B-1-B*5
116	CA03139-6-7-1-B*4
117	CA03139-7-B-2-B*4
118	CA03139-BBB-2-B*5
119	CA03141-1-B-2-B*6
120	CA03147-B*5
121	CA14507-BB-2-B*6
122	CA14509-BBB-2-B*4
123	CA14514-1-B-1-B*4
124	CA14514-2-6-2-B*4
125	CA14514-4-3-1-B*4
126	CA14514-8-3-2-B*4
127	CA14514-9-6-3-B*4
128	CA14514-B-2-B-2-B*4
129	CA14517/P145C4MH7-1-B-1-1-B-1-1-B*14
130	CA14709-4-7-5-1-B*4
131	CarotenoidSyn3-FS11-4-3-B*5(B1)-B*4
132	CE-6,2-1-1-1-1-1-1-1
133	CIMCALI8843/S9243-BB-#-B-5-1-BB-4-1-3-#
134	CIMCALI8843/S9243-BB-#-B-5-1-BB-4-3-3-#
135	CL-04935=(PR8549xP23C2)-5-1-3-B*20-#
136	CL-G1624=G16C23H173-1-2-B-3-2-B*9-#
137	CL-G1628=G16BNSeqC0F118-1-1-4-2-B*5-#
138	CL-G1839=G18SeqC3-17-1-1-2-2-B*7-#
139	CL-P10201=P102C6S2(B)-34-2-B*4-#
140	CL-RCW87=(CL-04321xCML401)-B-19-2-1-B*5-#
141	CL-RCW97-B*4
142	CL-RCY007=PIO3011F2-3-5-6-1-B*8-#
143	CL-RCY031=(CL-02410*CML287)-B-9-1-1-2-B*10
144	CL02450-B*6
145	CL02457-1-B-1-BBB
146	CLA12-B*4
147	CLA135-BB-#
148	CLA156-BB-#
149	CLA158-B*4
150	CLA18-B-2-BB
151	CLA18-BB-#
152	CLA20-BB-#
153	CLA222-BB-#
154	CLA307-BB-#
155	CLA37-BB-#
156	CLA41-BBB
157	CLA44-BB-#
158	CLG2502-B*5
159	CLQ-6603-B-1-B*6
160	CLQ-RCWQ106=(CML247x(CLQ-6203xCL-04321)-B-7-1-2)-B-22-1-1-2-B*5-#
161	CLQ-RCWQ50-B*10
162	CLQ-RCYQ12-B-1-B*6
163	CLQ-RCYQ28-B-3-B*6
164	CLQ-RCYQ28=(CLQ6502*CLQ6601)-B-34-2-2-B*9-#
165	CLQ-RCYQ36-B-1-B*6
166	CLQ-RCYQ40=(CML165xCLQ-6203)-B-9-1-1-B-2-B*4-1-B*6
167	CLQ-RCYQ40=(CML165xCLQ-6203)-B-9-1-1-B*10-#
168	CLQ-RCYQ41-BB-2-B*6
169	CLQ-RCYQ54=(CML176xCL-G2501)-B-3-1-B*5-#
170	CLQ-RCYQ54=(CML176xCL-G2501)-B-3-1-B*6
171	CLQG2508-B*6
172	CLQRCYQ44-B*6
173	CLQRCYQ49-B*6
174	CLQRCYQ59-B*6
175	CLQRCYQ60-B*6
176	CLQRCYQ63-B*4
177	CLQS89YQ04-B*6
178	CLQS89YQ06-B*6
179	CLRCW88-B*6
180	CLRCY016-BBB
181	CLRCY030-B*6
182	CLRCY038-B*5
183	CLRCY039-B*6
184	CLRCY040-B*6
185	CLRCY041-B*6
186	CLRCY044-B*6
187	CML140-B*8
188	CML161-B*6
189	CML162-B*8
190	CML163-BBB-2-B*6
191	CML164-B*6
192	CML171-BBB-1-B*6
193	CML181-B*6
194	CML186-1-B*4
195	CML193-BBB
196	CML224-B*7
197	CML226-1-2-2-1-B*9
198	CML229-B*7
199	CML254-B*6
200	CML269=P25STEC1F13-6-1-1-#-BBB-f-##-B*9-#
201	CML291-1-B*5
202	CML298-2-B*5
203	CML311/MBRC3BcF12-2-2-2-B*6-#
204	CML312-1-B*5
205	CML317-2-B*4
206	CML320-2-B*4
207	CML323-BB-#
208	CML326-1-B*5
209	CML326-BB-#
210	CML329/MBRc2amF14-2-B*6-#
211	CML329/MBRc2amF14-2-B*7
212	CML332-BB-#
213	CML342=LPSEQC3-H1-2-2-3-2-1-##-B*4-#
214	CML344-B*6
215	CML384xMBR/MDRC3BcF58-2-1-3-B*4-3-1-B*7-#
216	CML39-B*6
217	CML395-2-BBB
218	CML400-B*4
219	CML422-2-B*5
220	CML425/P31C4S5B-6-##-B*9-B1-B*4
221	CML433-B*5
222	CML440-1-B*4
223	CML442-B*6
224	CML444-1-B*5
225	CML448-B*4
226	CML449-B*4
227	CML451-B*6
228	CML452=Ac8328BNC6-166-1-1-1-B*12-#
229	CML452=Ac8328BNC6-166-1-1-1-B*13
230	CML465-B*5
231	CML468-B*5
232	CML470-B*5
233	CML472-B*6
234	CML474-BBB-2-B*5
235	CML477=P43POSTASEQC3-S2-1-2-B*6-10-B*4-#
236	CML479-2-B*5
237	CML484-BB-#
238	CML486-BB-#
239	CML486=P45c8-76-1-2-1-2-B*13
240	CML488-B*4
241	CML489-1-BBB
242	CML491-B*6
243	CML495-B*5
244	CML497=[CL-00331*v]-3-B-3-2-1-B*8-#
245	CML503-B*6
246	CML68-B*6
247	CML70-2-B*4
248	Cuba/GuadC3F85-3-3-1-B*6-#
249	DK2FACC-#
250	DK311H6-#
251	DRB-F2-60-1-1-1-B*6
252	DTPWC9-F102-3-1-2-2-1-2-1-B*5
253	DTPWC9-F109-2-6-1-1-B*5-#
254	DTPWC9-F115-1-4-1-1-B*5-#
255	DTPWC9-F115-1-4-1-2-2-1-3-B*5
256	DTPWC9-F128-1-1-1-1-B*5-#
257	DTPWC9-F17-1-3-1-1-B*4-#
258	DTPWC9-F2-3-2-1-1-BB-#
259	DTPWC9-F24-2-3-1-1-B*5-#
260	DTPWC9-F24-2-3-1-3-2-1-2-B*7
261	DTPWC9-F24-4-3-1-B*5-#
262	DTPWC9-F31-1-1-3-1-2-1-3-B*6
263	DTPWC9-F31-1-3-1-1-B*5-#
264	DTPWC9-F32-1-5-1-B*5-#
265	DTPWC9-F55-2-1-1-2-3-1-2-B*4
266	DTPWC9-F67-2-2-1-3-2-1-1-B*6
267	DTPWC9-F73-2-1-1-1-B*5-#
268	DTPWC9-F75-3-2-1-2-2-1-3-B*5
269	DTPYC9-F102-4-5-1-1-B*5-#
270	DTPYC9-F102-4-5-1-1-BBB-B2-B
271	DTPYC9-F103-5-4-1-2-1-2-2-B*5
272	DTPYC9-F134-2-1-2-1-2-1-1-B*4
273	DTPYC9-F142-1-3-1-2-1-2-2-B*5
274	DTPYC9-F143-1-6-1-B*4-#
275	DTPYC9-F143-5-4-1-2-B*4-B1-BB
276	DTPYC9-F143-5-4-1-2-B*5-#
277	DTPYC9-F145-3-2-1-2-2-1-2-B*4
278	DTPYC9-F148-2-1-1-2-2-1-3-B*4
279	DTPYC9-F148-2-2-1-2-1-2-1-B*5
280	DTPYC9-F38-4-3-1-2-B*6
281	DTPYC9-F38-4-3-1-3-2-1-2-B*5
282	DTPYC9-F38-5-2-1-1-2-2-1-B*6
283	DTPYC9-F46-1-2-1-1-B*4-#
284	DTPYC9-F46-1-2-1-1-B*5
285	DTPYC9-F46-1-2-1-2-B-#
286	DTPYC9-F46-1-2-1-2-B*4-#
287	DTPYC9-F46-1-7-1-2-1-2-2-B*5
288	DTPYC9-F46-3-1-1-2-3-2-2-B*7
289	DTPYC9-F46-3-4-1-1-B*5-#
290	DTPYC9-F46-3-6-1-2-2-1-1-BB-B1-B2-B
291	DTPYC9-F46-3-6-1-2-2-1-2-B*5
292	DTPYC9-F46-3-9-1-1-B*5-#
293	DTPYC9-F46-3-9-1-2-2-1-3-B*7
294	DTPYC9-F69-3-1-1-2-2-1-1-B*5
295	DTPYC9-F87-1-1-1-2-1-2-1-B*7
296	EY-DMR-C5-S2-BB-3-2-B*6-1-B*4
297	F-108-1-1-2-1-1-1-1
298	F-132-1-2-1-1-1-1-1
299	F-147-1-3-2-1-1-1-1
300	F-155-1-1-2-2-1-1-1
301	F-158,1-1-1-1-1-4-1-1-1
302	F-174-2-1-1-1-2-1-1
303	F-181-1-1-1-2-1-1-1
304	F-196-3-1-1-2-1-1-1-1
305	F-197-2-3-2-1-2-1-1
306	F-202-1-2-3-1-1-1-1
307	F-204-1-1-3-2-1-1-1
308	F-208-3-1-1-2-1-1-1
309	F-210-3-1-1-1-1-2-1
310	F-216-3-1-1-2-1-1-1
311	F-228-2-1-2-3-1-1-1
312	F-252-1-1-1-2-1-1-1
313	F-273-3-2-1-1-1-1-1
314	F-277-3-1-1-3-1-1-1
315	F-280-1-3-2-2-1-1-1
316	F-303-3-1-2-1-1-1-1
317	F-304-1-2-1-1-1-1-1
318	F-305-2-1-2-1-1-1-1
319	F182-3-2-2-1-1-1-1
320	G18SeqC5F100-1-1-3-1-2-B*7
321	G18SeqC5F19-1-2-1-2-2-B*5
322	G18SeqC5F74-2-1-1-2-2-B*4
323	G18SeqC5F76-1-1-1-2-1-B*4
324	G18SeqC5F76-2-1-2-1-2-BB-B3-BB
325	G33QC25MH103-31-5-1-B*6-1-B*5
326	INTA-F2-192-2-1-1-1-B*6-1-B*6
327	KSX3601F2-4-4-3-2-1-B*8
328	LaPostaSeqC7-F10-3-3-1-1-B*5-#
329	LaPostaSeqC7-F102-1-3-1-1-B*5-#
330	LaPostaSeqC7-F102-1-3-1-2-BB-#
331	LaPostaSeqC7-F103-1-2-1-1-B*5-#
332	LaPostaSeqC7-F103-2-2-2-1-B*5-#
333	LaPostaSeqC7-F123-3-1-1-2-B*5-#
334	LaPostaSeqC7-F153-1-2-1-2-B*5-#
335	LaPostaSeqC7-F18-3-2-1-1-B*5-#
336	LaPostaSeqC7-F18-3-2-2-3-B*10
337	LaPostaSeqC7-F31-2-1-1-2-B*5-#
338	LaPostaSeqC7-F32-1-3-1-1-B*5-#
339	LaPostaSeqC7-F32-1-3-1-1-BB-#
340	LaPostaSeqC7-F33-1-4-1-1-B*5-#
341	LaPostaSeqC7-F64-1-1-1-1-B*5-#
342	LaPostaSeqC7-F64-1-1-1-2-B*5-#
343	LaPostaSeqC7-F64-2-4-1-1-B*5-#
344	LaPostaSeqC7-F71-1-2-1-1-B*5-#
345	LaPostaSeqC7-F71-1-2-1-2-B*5-#
346	LaPostaSeqC7-F78-2-1-1-1-B*4-#
347	LaPostaSeqC7-F86-3-1-1-1-B*5-#
348	LaPostaSeqC7-F96-1-2-1-1-B*5-#
349	LaPostaSeqC7-F96-1-2-1-2-B*4-#
350	LaPostaSeqC7-F96-1-2-1-3-B*4-#
351	LaPostaSeqC7-F96-1-6-2-1-B*5-#
352	LH119-#
353	LH123HT-#
354	LH195-#
355	LH38-#
356	LH51-#
357	LH82-#
358	MAS[206/312]-23-2-1-1-B*7-1-B*4
359	MAS[MSR/312]-117-2-2-1-BBB-1-B*4
360	Messina-03445(S2-Syn)-F1Bulk-22-3-1-B*6
361	Messina-03445(S2-Syn)-F1Bulk-45-3-1-B*4
362	Messina-03445(S2-Syn)-F1Bulk-78-2-1-B*7
363	Messina-03446(S2-Syn)-F1Bulk-72-1-1-B*7
364	Mo17-#
365	NEI411010-B*4
366	NEI9008-BBB
367	NIP25-20-1-1-B-1-B*4-1-B-1-B*4
368	P147-#136-5-1-B-1-BBB-#
369	P31C4S5B-23-##-4-B*7-4-B*6
370	P31C4S5B-23-##-6-B*6-1-1-1-B*4
371	P31C4S5B-23-##-6-B*6-1-2-1-B*5
372	P31C4S5B-23-##-6-B*6-1-4-2-B*4
373	P31C4S5B-23-##-6-B*6-5-B-1-B*4
374	P31C4S5B-23-##-6-B*7-3-B-1-B*4
375	P31C4S5B-33-##-11-B*8-3-B*5
376	P31C4S5B-38-##-3-B*6-2-B*5
377	P31C4S5B-41-##-B*6-1-B-1-B*6
378	P31C4S5B-85-##-1-4-5-B*5-1-B-1-B*6
379	P33c3-238-1-1-1-1-B*10
380	P390amC3/285x287F73-3-2-3xMIRTC5AmF96-1-1-1-3-1)-1-1-B*6
381	P446-34-1-4-B*5-1-B*6
382	P45C6HC63-3-1-1-B-2-3-4-1-B*4-1-B*6
383	P45c8-164-1-1-2-8-B*4-2-B*6
384	P45c8-164-1-1-2-8-B*4-3-B*5
385	P502c1#-771-2-2-3-B-1-1xCML176]F2-1-1-2-3-B*6-#
386	P502C3F2-22-7-5-1-B*4-#
387	P590C7BlancosF156-1-2-1-B*7-#
388	P590C7BlancosF27-1-1-2-B*7-#
389	P72c1xCML297xCL-02410-3-1-1-B*6
390	PH207-#
391	PHG29-#
392	PHG35-#
393	PHG39-#
394	PHG84-#
395	PHP02-#
396	PHZ51-#
397	POB33c4F213-6-1-1-B*4-2-B*6
398	POB33c4F26-2-1-1-B*12
399	POB45c8-152-1-1-1-2-B*14
400	POB45c8-67-1-1-3-B*14
401	POB45c9F210-17-1-2-B*10
402	POB45c9F212-18-2-1-B*12
403	POB45c9F22-18-3-1-B*4-1-B*6
404	POB45c9F223-4-2-1-B*10
405	POB502c3F210-3-2-1-B*9-#
406	POB502c3F226-12-1-2-B*6-#
407	POB502c3F29-14-1-2-B*6-#
408	POOL16BNSEQC3F10x1-1-1-2-2-B*6
409	POOL16BNSEQC3F10x34-3-1-2-2-B*5
410	POOL16BNSEQC3F19x39-1-1-2-2-B*5
411	POOL16BNSEQC3F22x1-3-2-2-2-B*7
412	POOL16BNSEQC3F28x15-3-1-2-2-B*6
413	POOL16BNSEQC3F32x37-4-1-2-1-B*6
414	POOL16BNSEQC3F37x3-2-2-3-2-B*7
415	POOL16BNSEQC3F6x3-1-1-2-1-B*5
416	POOL16BNSEQC3F6x3-1-2-3-2-B*5
417	POOL16BNSEQC3F6x38-1-1-2-1-B*4
418	Pop31C4S5B-6-##-1-2-B*5-B1-BB-2-B*4
419	Pop31C4S5B-85-##-1-4-3-B*7-4-B*6
420	Pop31DMR-88-3#-B*15-2-B-2-B*4
421	POP351C0-HS155-3-1-BB-1-B-1-B*5
422	POP351C0-HS236-2-1-B*4-1-B*6
423	POP351C0-HS274-1-1-B*4-2-B*4
424	POP352CO-B-82-B*5-2-B*6
425	POP352CO-HS110-2-1-B*5-1-B*5
426	POP352CO-HS324-2-2-BB-2-B-1-B*6
427	Pop445c1F2-167-1-2-1-BBB-1-B*5
428	Pop445c1F2-207-2-B-6-BB-1-B
429	Pop445c1F2-219-2-B*4-1-B*5
430	Pop446c1F2-256-1-B-4-11-BB-1-B*5
431	Pop446c1F2-269-1-B-3-BB-2-B*5
432	Pop446c1F2-394-1-B*4-1-B*5
433	Pop446c1F2-59-1-B*9
434	Pop61C1QPMTEYF-40-1-1-1-1-B-1-B*6
435	Pop61C1QPMTEYF-46-1-1-1-2-B-1-B*6
436	Pop61C1QPMTEYF-54-2-2-2-2-B-2-B*5
437	Pop61C1QPMTEYF-74-1-1-2-2-B-1-B*6
438	Pop61C1QPMTEYF-76-2-1-1-2-B-1-B*6
439	PP-4,1-1-3-1-1-1-2-2
440	PT963216-B*15
441	S87P69Q(SIYF)109-1-1-4-B-#
442	S87P69Q(SIYF)131-2-2-1-B*5
443	Saracura-11-3-2-2-1-B*7
444	SO4YLWL-112-B-1-2-B-1-B*5
445	SO4YLWL-172-B-1-1-B-1-B*6
446	SO4YLWL-90-B-3-1-B-1-B*5
447	SO4YLWL-96-B-1-1-B-1-B*5
448	SP-31,3-2-3-1-1-1-3-1-1-2
449	SR-401,1-1-1-1-1-1-2
450	SW3-17-BB-2-BBB-2-B*6
451	SW5-10-B*5-2-B*6
452	SW92145-2EV-7-3-B*5-5-B-1-B*4
453	TL-SEQUIAS03446-1-B-7-1-B*7
454	TL-SEQUIAS03446-2-B-24-2-B*6
455	WLS-F102-3-2-1-B-1-B*5
456	WLS-F173-3-1-1-B-2-B*5
457	WLS-F190-2-1-1-B-2-BBB
458	WLS-F191-2-1-1-B-1-B*5
459	WLS-F211-2-2-2-B-2-B*5
460	WLS-F238-2-2-1-B-1-B*5
461	WLS-F287-1-3-1-B-1-B*6
462	WLS-F299-2-1-2-B-2-B*4
463	WLS-F310-3-2-2-B-1-B*6
464	WLS-F36-4-2-2-B-1-B*5
465	WLS-F90-2-1-3-B-3-B*6
466	ZEWAc1F2-134-4-1-B-1-B*4-1-B-1-B*6
467	ZEWAc1F2-219-4-3-B-1-B*4-3-B-1-B*6
468	ZEWAc1F2-300-2-2-B-1-B*4-1-B-1-B*6
469	ZM621A-10-1-1-1-2-B*10-1-B*4
470	(DT/LN/EM-46-3-1xCML311-2-1-3)-B-F73-1-1-1-BB
471	(DT/LN/EM-46-3-1xCML311-2-1-3)-B-F76-1-1-1-BB
472	(DT/LN/EM-46-3-1xCML311-2-1-3)-B-F81-1-1-1-B*4
473	A251,1-1-1-2-1-1-1-1-1
474	Across-II,4-1-1-1-1-2-1-3
475	CLQ-RCWQ103=(CML150xCML254)-B-16-2-2-2-B*5-#
476	CML149-B*7
477	DR-141,1-1-1-1-1-1-1-1-1
478	DTPWC9-F67-1-2-1-2-B*5-#
479	F-123-2-3-1-2-1-1-1
480	F-143-2-1-1-1-2-1-1
481	F-165-2-1-1-2-1-1-1
482	F-166-3-1-2-1-1-1-1
483	F-167-3-1-1-1-1-2-1
484	F-251-1-3-1-2-1-1-1
485	L32Fd,2-1-2-1-1-1-2-1
486	P31C4S5B-99-JMM-B*8-1-B*4
487	PHG47-#
488	SL-7,1-2-1-2-1-3-1-1-3
489	TL90-115,1-2-3-1-1-2-2-3
490	WLS-F183-3-2-2-B-2-B*6
491	[MBRC6BcF395-1-B-#-2-2-B*5/CML312SR]-1-1-BB-#
492	[P44c8FS158-3-2--4-1-BBXCML321]F2-38-1-B*4-#
493	B-46,4-5-1-1-1-1-2
494	BR-8,2-2-1-1-1-2-1
495	CL-SPLW04=SPLC7F254-1-2-3-2-1-B*7-#
496	DTPWC9-F67-2-2-1-B*5-#
497	Exo-285,1-1-2-1-1-1-1
498	Fd-147,3-2-1-2-1-2-1-1-1
499	MS-211,9-1-1-1-2-1-1-1-2
500	SL-5,2-2-1-1-1-3-1-1-1-2
501	Y-141,1-3-1-1-1-3-1-1-2
502	(CML226xCML295)-67-3-4-2-B*10
503	[CL-G2501xCML170]-B-2-3-2-BB-3-B*6
504	[CL-G2501xCML170]-B-3-1-1-BB-1-B*6
505	[CML198/ZSR923S4BULK-2-2-X-X-X-X-1-BB]-3-3-1-1-2-B*9-1-B*4
506	CML425-B*5
507	F-109-3-1-1-1-2-1-1
508	F-281-1-1-2-3-1-1-1
509	POOL16BNSEQC3F6x38-1-1-2-2-B*5
510	Pop147-F2#134-1-2-B-1-B*12
511	SW89300-1P5S2-5-##1-6-1-BB-1-B-1-B*4
512	[SYN-USAB2/SYN-ELIB2]-12-1-1-2-B*5-#
513	CML421-BBB-1-B*5
514	F-186-2-3-1-2-1-1-1
515	F-206-3-1-1-1-2-1-1
516	PHJ40-#
517	Y-134,1-1-1-1-1-1-2
518	KHTP-1
519	KHTP-2
520	KHTP-3
521	KHTP-4
522	KHTP-5
523	KHTP-6
524	KHTP-7
525	KHTP-8
526	KHTP-9
527	KHTP-10
528	KHTP-11
529	KHTP-12
530	KHTP-13
531	KHTP-14
532	KHTP-15
533	KHTP-16
534	KHTP-17

## Sheet: Suppl. Table 2
Supplementary Table 2: Location wise Climatological data during the cropping period in year 2013 and 2014
	2013					2013					2013					2013						2014					2014					2014					2014
	Minimum Temperature °C					MaximumTemperature °C					Relative Humidity %					Vapor pressure deficit (kpa)						Minimum Temperature °C					MaximumTemperature °C					Relative Humidity %					Vapor pressure deficit (kpa)
Date	RA	BG	LU	NG		RA	BG	LU	NG		RA	BG	LU	NG		RA	BG	LU	NG		Date	BJ	JA	BG	HY		BJ	JA	BG	HY		BJ	JA	BG	HY		BJ	JA	BG	HY
2013-02-01	17.69	18.01	8.98	11.43		32.39	32.32	24.79	21.98		45.96	43.78	41.47	44.65		1.71241	1.8211	1.06434	1.00651		2014-02-01	15.37	10.6	16.05	12.1		29.83	22.49	31.3	28		47.17	40.58	40.6	39		1.39705	1.08052	1.66918	1.42653
2013-02-02	16.71	17.41	12.17	11.06		32.51	32.39	25.27	19.33		43.19	42.53	46.92	49.81		1.69562	1.74069	1.09567	0.855998		2014-02-02	15.34	11.15	16.85	13		30.72	23.73	32.49	27.1		47.17	39.37	43.83	38		1.48456	1.17495	1.67652	1.44992
2013-02-03	16.49	16.96	10.26	10.34		32.96	32.96	21.41	22.53		38.75	41.68	62.54	52.94		1.82814	1.87649	0.638886	0.855763		2014-02-03	17.22	11.28	17.5	12.6		32.28	24.45	33.67	28.2		37.46	46.36	37.72	43		1.86664	1.03949	1.97352	1.33299
2013-02-04	16.56	17.19	11.49	12.19		34.14	34.08	21.07	19.14		36.32	37.13	74.43	67.51		2.01789	2.12943	0.464978	0.554122		2014-02-04	15.96	11.04	15.66	12.7		32.35	24.43	34.19	30.3		32.49	47.07	29.76	31		2.01498	1.02573	2.09647	1.7163
2013-02-05	16.09	16.08	10.77	12.41		33.81	33.76	18.02	18.97		43.13	32.8	87.74	81.75		1.69741	1.81411	0.196012	0.311257		2014-02-05	16.35	11.78	15.55	12.6		32.45	22.64	34.45	32		32.68	51.95	25.51	25		2.00931	0.931162	2.36043	1.98332
2013-02-06	18.67	18.83	8.73	13.42		33.78	33.3	21.33	20.31		46.43	39.22	64.02	80.24		1.8014	1.85689	0.613645	0.359326		2014-02-06	17.47	11.94	16.3	13.6		33.41	24.05	34.88	32.1		32.81	50.58	27.22	27		2.12911	0.957711	2.30625	1.93043
2013-02-07	20.35	20.05	4.74	10.82		35.1	35.12	22.32	20.78		40.1	44.78	53.21	73.57		2.13658	2.18901	0.700904	0.450768		2014-02-07	15.97	9.22	16.13	15.3		33.53	20.96	34.75	32		37.43	65.2	27.69	29		1.86754	0.593519	2.29135	1.99515
2013-02-08	22.21	22.83	4.4	9.39		35.35	35.2	23.29	20.8		35.12	38.63	43.69	62.31		2.45366	2.59278	0.843512	0.642809		2014-02-08	16.95	6.64	16.13	14.3		34.07	21.22	34.43	32.4		39.79	45.02	25.25	28		1.90793	0.823589	2.36867	2.02325
2013-02-09	20.15	20.59	4.55	8.75		34.46	34.71	23.99	22.18		35.85	35.31	38.66	58.09		2.28817	2.37484	0.980697	0.714782		2014-02-09	16.52	3.95	16.68	13.7		34.61	21.37	35.43	32		36.14	37.57	22.24	26		2.02359	0.87577	2.61484	1.95687
2013-02-10	19.77	20.06	9.38	10.79		34.36	34.3	24.86	21.62		45.21	33.42	33.16	54.28		1.95431	2.09235	1.29529	0.831396		2014-02-10	15.88	6.16	16.6	14		33.47	18.06	34.86	32.4		35.05	36.46	18.53	26		1.93858	0.891341	2.58161	2.07945
2013-02-11	19.99	20.14	7.99	10.45		34.65	34.73	24.59	23.24		46.94	41.34	37.02	50.16		1.8926	2.05026	1.14526	0.906316		2014-02-11	15.48	7.04	13.98	12.5		32.37	20.36	33.3	32.7		36.88	37.95	19.69	21		1.77371	0.929496	2.25676	2.08909
2013-02-12	20.42	20.82	7.38	12.06		34.01	33.59	24.88	24.37		44.19	42.52	39.41	50.33		1.99069	2.01673	1.1018	1.02528		2014-02-12	15.71	4.86	15.83	16		32.56	22	33.88	31.2		49.86	37.76	36.09	25		1.49654	0.932342	1.90753	2.10755
2013-02-13	20.64	20.48	7.83	11.95		35.79	35.62	26.67	24.36		33.99	43.46	40.55	47.76		2.4964	2.53837	1.15208	1.07833		2014-02-13	18.4	7.13	19.54	17.1		32.01	23.87	31.33	30.6		53.22	34.12	43.6	30		1.48236	1.12359	1.7872	1.96705
2013-02-14	18.73	19.08	10.21	11.28		34.74	35.21	26.68	24.51		38.74	32.88	42.89	46.66		2.05999	2.41158	1.17886	1.03368		2014-02-14	19.23	8.04	19.82	17.7		29.68	15.52	32.87	30.6		59.93	78.61	42.51	32		1.19598	0.280848	1.93322	2.02961
2013-02-15	21.24	21.16	11.65	11.85		34.32	33.86	24.12	20.26		50.51	32.39	55.69	57.82		1.76526	1.7913	0.858685	0.767023		2014-02-15	19.36	7.77	17.61	16.9		29.45	17.54	29.26	29.8		52.17	68.15	43.85	44		1.42759	0.446793	1.57785	1.57364
2013-02-16	22.7	22.59	11.01	10.2		31.43	32.2	17.23	15.22		64.42	49.78	88.54	82.21		1.2691	1.42034	0.183221	0.249559		2014-02-16	19.67	7.63	17.77	17.5		31.19	20.27	30.96	29.5		45.18	52	39.73	36		1.73713	0.71903	1.79889	1.79844
2013-02-17	18.87	17.85	11.46	10.16		32.3	32.23	19.97	16.61		50.92	60.18	74.2	80.56		1.55524	1.83188	0.440023	0.291207		2014-02-17	15.96	5.12	16.73	11.7		31.28	21.87	34.05	28		35.86	39.12	26.12	36		1.80238	0.91197	2.3411	1.40648
2013-02-18	14.13	13.37	8.73	9.77		32.68	32.86	23.84	19.9		33.77	42.19	56.32	72.6		1.86111	1.98166	0.7943	0.438068		2014-02-18	12.78	5.04	15.53	11.8		31.24	23.61	33.44	28.2		29.09	31.27	26.52	35		1.87516	1.09885	2.19317	1.52008
2013-02-19	14.72	14.35	9.6	9.94		33.83	34.03	22.39	21.1		33.58	29.48	48.37	70.49		1.98245	2.0705	0.880558	0.503298		2014-02-19	13.23	5.67	17.13	14.3		32.12	24.33	33.19	29.2		43.04	31.24	46.18	30		1.50626	1.17271	1.70544	1.74117
2013-02-20	16.49	15.64	9.11	11.56		34.59	34.55	24.75	21.84		45.77	30.63	51	62.32		1.71843	1.87719	0.891041	0.685193		2014-02-20	16.16	11.07	18.77	17.6		33	25.02	33.75	30.4		49.28	31.34	44.97	38		1.51385	1.41727	1.8505	1.85053
2013-02-21	18.36	18.25	11.83	10.94		34.87	35.13	22.75	23.36		47.81	40.76	62.45	57.89		1.755	1.85554	0.727682	0.816051		2014-02-21	17.71	10.33	19.88	18.2		32.51	25.72	32.81	31.3		53.92	35.46	43.94	37		1.46018	1.33223	1.88513	1.88037
2013-02-22	18.77	19.14	12.28	12.49		35.38	35.61	23.9	24.64		45.06	44.82	63.17	54.78		1.95966	2.08307	0.760239	0.933425		2014-02-22	18.72	10.64	20.46	19.2		33.12	22.87	33.82	30.8		53.38	53.09	40.89	42		1.47729	0.853036	2.1084	1.8379
2013-02-23	18.87	19.48	11.88	13.72		35.97	36.07	22.24	23.45		41.17	41.6	80.32	55.56		2.09841	2.17867	0.381379	0.917324		2014-02-23	19.32	9.84	20.34	20.5		32.96	23.41	34.38	31.8		52.22	49.5	39.91	38		1.6067	0.918318	2.14335	2.08488
2013-02-24	18.87	19.06	11.55	12.8		35.83	35.6	24.21	19.18		35.46	38.92	64.47	71.06		2.30208	2.29744	0.688537	0.493576		2014-02-24	17.71	9.44	19.05	19		33.29	24.56	34.95	30		50.27	40.08	38.12	44		1.57584	1.16119	2.2072	1.67144
2013-02-25	18.05	18.68	11.16	10.94		36.4	36.3	25.46	24.09		27.63	35.59	51.29	64.56		2.58137	2.6231	1.00546	0.686793		2014-02-25	17.99	10.1	17.97	17.7		33.73	24.76	34.9	29.2		49.36	36.15	36.36	46		1.60468	1.23735	2.14003	1.51744
2013-02-26	17.49	17.59	11.51	11.85		36.84	36.77	25.41	25.31		24.24	26.46	48	58.93		2.70229	2.72012	1.07338	0.847761		2014-02-26	17.56	11.37	17.65	15.2		34.03	25.27	35.32	30.4		43.54	33.05	31.66	44		1.7891	1.38197	2.29807	1.48088
2013-02-27	17.56	17.14	11.24	12.97		35.72	35.65	25.24	27.59		29.6	23.74	53.02	49.98		2.36734	2.45477	0.969754	1.16976		2014-02-27	18.01	10.77	20.72	19.5		34	25.77	34.59	31.4		43.7	40.49	38.83	23		1.8932	1.2284	2.18188	2.43997
2013-02-28	18.7	19.02	11.24	12.88		36.68	36.7	25.81	26.96		28.78	27	42.42	49.59		2.54035	2.60741	1.18856	1.10783		2014-02-28	17.9	12.45	21.49	19.2		32.59	24.19	33.26	32.3		49.74	54.82	47.59	29		1.59263	0.932599	1.86941	2.24984
2013-03-01	18.83	19.02	6.99	9.83		37.27	37.21	26.37	25.69		26.57	26.9	42.79	53.83		2.77701	2.8587	1.04034	0.89473		2014-03-01	19.31	12.51	21.45	19.5		30.83	19.38	33.78	29.8		65.63	69.66	40.27	53		1.08911	0.517453	2.13051	1.40282
2013-03-02	18.66	18.88	6.32	12.1		37.55	37.76	28.87	26.09		22.43	24.41	40.95	49.71		2.93358	3.06519	1.14433	1.10519		2014-03-02	18.84	10.13	18.7	16.4		29.36	21.24	34.22	30		70.66	53.82	42.19	48		0.875717	0.787607	1.94398	1.46123
2013-03-03	17.61	17.17	8.99	12		37.99	38.05	29.76	26.68		20.95	18.95	41.76	49.6		2.81964	3.01974	1.2799	1.10761		2014-03-03	17.61	10.76	20.49	19.8		29.39	24.83	31.87	28.6		64.19	42.4	56.02	92		1.00628	1.11623	1.47892	0.238778
2013-03-04	17.01	17.01	11.8	14.32		37.38	37.51	30.52	27.73		27.48	15.34	35.56	49.2		2.58672	2.75401	1.60287	1.26359		2014-03-04	17.71	12.44	20.18	18.8		26.78	25.91	30.94	28.6		74.07	40.78	61.73	54		0.685698	1.30144	1.2127	1.29263
2013-03-05	17.4	17.87	15.47	15.62		37.29	37.36	30.82	27.14		31.48	22.79	34.52	47.98		2.44404	2.58743	1.84003	1.29394		2014-03-05	16.25	12.4	19.02	17.8		27.9	24.79	31.09	27		68.56	44.14	65.92	71		0.831406	1.15305	1.07992	0.766882
2013-03-06	18.08	18.19	13.14	15.06		36.44	36.7	30.56	27.93		41.3	27.46	39.48	49.4		2.09377	2.33989	1.50537	1.25862		2014-03-06	17.82	11.78	19.47	18.6		30.31	25.24	30.98	27.3		65.46	41.86	65.99	55		1.03092	1.20012	1.07771	1.18999
2013-03-07	21.52	21.42	12.08	15.51		36.65	37.2	31.2	27.56		45.86	34.4	38.17	47.82		2.16993	2.38717	1.53795	1.29792		2014-03-07	17.94	9.31	18.96	18.8		31.55	26.89	31.55	27.3		60.75	35.07	61.5	60		1.1715	1.34028	1.21998	1.12403
2013-03-08	21.49	22.29	13.83	14.88		37.02	36.97	31.61	27.78		38.5	40.44	34.2	48.83		2.46492	2.57314	1.74003	1.2728		2014-03-08	19.19	10.78	18.76	19.8		30.69	27.41	32.45	28.8		65.4	38.33	57.11	52		1.03271	1.35528	1.35909	1.43267
2013-03-09	22.56	22.98	15.48	14.55		37.39	37.53	30.52	28.37		37.69	35.8	33.05	45.52		2.49739	2.74198	1.88134	1.35513		2014-03-09	19.17	13.21	18.95	18.4		30.5	24.6	31.76	28.4		69.18	45.56	61.05	56		0.919891	1.12374	1.23424	1.23643
2013-03-10	22.51	23.35	15.53	15.48		38.08	38.68	32.56	29.14		33.45	35.42	34.84	39.51		2.82562	3.18447	1.94484	1.59961		2014-03-10	19.32	13.91	19.98	19		30.48	28.28	32.53	29.4		65.98	43.52	58.82	41		1.0154	1.40488	1.38476	1.76098
2013-03-11	25.33	24.33	14.74	14.94		38.22	38.7	31.48	29.24		32.19	29.17	37.76	40.99		3.04869	3.28473	1.74899	1.56047		2014-03-11	18.39	12.88	19.07	20.2		33.02	26.2	33.3	28.2		57.79	60.26	55.3	50		1.33755	0.873338	1.50313	1.49236
2013-03-12	23.65	23.24	15.9	15.7		38.33	38.86	30.75	28.09		30.78	26.94	36.16	42.78		2.93899	3.27439	1.79395	1.42328		2014-03-12	19.8	9.85	19.72	20		29.67	25.98	29.41	32.5		59.15	52.12	60.91	32		1.21926	0.927868	1.16673	2.28664
2013-03-13	23.37	22.12	15.8	16.45		39.15	38.86	29.2	29.45		27.73	27.17	47.99	39.73		3.24921	3.22601	1.37536	1.59379		2014-03-13	20.95	12.21	18.86	18.2		33.44	28.45	34.32	31.4		53.16	38.37	47.29	37		1.67074	1.44127	1.77248	1.88037
2013-03-14	24.44	24.3	14.63	15.78		35.35	34.73	27.2	30.3		30.08	24.02	62.22	42.14		2.80239	2.90179	0.883515	1.6259		2014-03-14	19.95	11.48	17.51	16.8		35.24	30.33	35.33	33		49.03	34.46	47.89	25		1.81805	1.5327	1.75231	2.23854
2013-03-15	23.97	24.22	13.36	16.82		37.57	36.62	28.26	28.96		26.61	27.6	50.87	43.65		3.11604	3.13684	1.14894	1.49013		2014-03-15	19.86	15.79	18.26	18.5		35.74	29.76	35.56	33.5		46.11	36.04	41.41	32		1.9222	1.69137	1.97021	2.28664
2013-03-16	20.3	20.93	12.26	16.05		37.85	37.82	29.6	29.47		25.21	26.12	44.06	33.68		2.99758	3.06011	1.3082	1.75378		2014-03-16	23.45	15.24	18.32	17.8		36.24	33.72	35.98	34.5		42.39	37.82	43.82	29		2.30901	1.8559	2.00389	2.38752
2013-03-17	19.66	20.07	14.64	15.58		38.27	38.11	30.59	28.72		23.39	23.65	36.08	37.62		2.89727	3.11302	1.69031	1.64959		2014-03-17	22.42	17.9	20.78	17		36.41	30.68	36.18	34.3		39.82	43.42	40.43	31		2.41202	1.68875	2.25285	2.18647
2013-03-18	20.26	20.92	12.96	13.31		38.43	38.39	32.04	28.16		26.52	22.33	42.18	40.43		2.94508	3.02404	1.529	1.39309		2014-03-18	21.29	15.45	20.85	20		37.36	29.09	37.19	35.3		41.14	51.05	35.95	27		2.35911	1.29444	2.56713	2.60384
2013-03-19	21.78	22.78	14.63	14.9		38.15	38.42	33.62	29.64		31.16	24.55	41.15	42.96		2.75911	3.03494	1.75651	1.50838		2014-03-19	21.46	13.13	19.93	18.8		37.11	29.33	37.76	35.8		41.5	38.65	32.53	27		2.34468	1.52601	2.55161	2.60384
2013-03-20	23.13	23.86	18.08	17.09		38.54	38.74	32.51	30.93		29.65	28.52	40.09	40.28		2.98696	3.32654	1.89842	1.78247		2014-03-20	22.91	12.76	21.31	20		37.59	29.35	38.59	35.8		39.95	31.9	30.01	28		2.54964	1.69391	2.8052	2.56817
2013-03-21	22.79	22.92	16.62	17.35		38.88	38.81	33.79	31.33		26.35	26.01	39.4	39.34		3.12708	3.22049	1.92029	1.81053		2014-03-21	21.99	16.94	21.72	19.2		38.23	30.59	38.91	36.2		38.22	33.21	27.92	25		2.62309	1.87684	3.06042	2.67518
2013-03-22	23.87	24.41	13.88	15.84		39.55	39.54	32.26	31.31		25.28	24.15	33.01	38.5		3.35936	3.46367	1.88246	1.72819		2014-03-22	22.07	16.73	22.45	20.4		37.79	32.19	38.98	36.8		38.56	34.8	26.01	26		2.46252	1.94604	3.14151	2.79857
2013-03-23	23.75	23.76	19.05	19.2		37.52	36.76	34.51	32.37		26.72	22.96	30.38	31.11		3.11137	2.97847	2.34111	2.18298		2014-03-23	21.93	17.07	22.88	19.2		38.26	28.28	39.26	35.2		39.18	44.21	27.46	30		2.58233	1.47532	3.26135	2.49683
2013-03-24	22.56	23.74	17.65	18.03		38.57	38.59	32.08	32.12		27.85	29.85	42.9	37.48		3.06339	3.33373	1.70427	1.98113		2014-03-24	22.11	15.66	23.65	22.7		37.97	26.97	39.11	36.5		41.2	67.24	27.76	28		2.49657	0.814868	3.24786	2.88576
2013-03-25	21.99	23.18	15.55	17.46		39.43	39.18	30.87	31.66		25.27	25.85	40.75	37.66		3.17293	3.40522	1.66496	1.86067		2014-03-25	22.13	15.05	22.08	22.7		38.52	31.36	39.32	36.2		39.49	45.32	25.4	26		2.56917	1.53654	3.16741	2.96592
2013-03-26	22.08	22.53	12.6	14.52		39.7	39.7	29.94	30.78		25.39	24.26	41.1	37.38		3.16784	3.36655	1.46507	1.65594		2014-03-26	23.52	17.93	22.41	20		38.9	30.6	39.35	37.2		36.96	43.57	28.32	21		2.83423	1.68428	3.04343	2.98766
2013-03-27	24.12	24.9	16.04	16.57		40.41	40.6	32.75	31.06		26.97	25.12	37.21	33.12		3.4753	3.59332	1.87411	1.87937		2014-03-27	22.38	17.25	22.35	21.8		39.6	30.7	39.47	38.2		30.8	37.85	24.59	21		2.93814	1.74646	3.2018	3.35423
2013-03-28	23.7	24.21	17.36	18.77		40.79	40.73	27.02	33.18		27.02	24.49	46.24	35.28		3.47292	3.58618	1.42164	2.05084		2014-03-28	22.53	16.46	21.26	18.6		40.33	31.82	39.42	37.8		26.8	36.73	22.86	20		3.29102	1.88843	3.27526	3.02548
2013-03-29	24.16	25.07	15.76	18.02		40.17	40.35	31.24	32.41		23.71	24.64	46.96	39.02		3.63044	3.68136	1.49046	1.93233		2014-03-29	23.68	16.59	22.47	21.8		41.14	31.43	40.38	37.8		25.2	40.85	21.4	18		3.55953	1.76546	3.5338	3.28656
2013-03-30	23.84	24.13	17.57	17.97		40.28	40.23	31.92	30.06		30.48	22.64	42.29	43.22		3.30827	3.50433	1.72248	1.69472		2014-03-30	26.38	15.3	23.47	19.8		41.46	31.77	40.78	38		23.96	37.2	21.83	19		3.82847	1.76472	3.7199	3.0633
2013-03-31	23.93	24.5	17.42	17.42		40.78	40.91	33.64	30.91		34.32	26.36	37.37	41.77		3.12554	3.32207	1.98461	1.738		2014-03-31	25.74	13.9	24.8	21.6		41.71	32.95	40.2	38.2		21.83	31.66	24.34	20		3.93571	1.9204	3.60046	3.2064
2013-04-01	26.36	26.89	18.89	18.44		40.63	40.72	35.71	32.08		32.24	30.19	27.99	37.18		3.41159	3.57824	2.56853	1.99063		2014-04-01	24.93	14.25	26.02	22.8		40.97	33.8	40.17	38.6		25.14	27.07	30.15	22		3.56239	2.17676	3.51681	3.31177
2013-04-02	26.5	25.85	21.05	18.98		40.01	40.33	33.14	33.79		35.3	28.93	28.3	29.53		3.25752	3.50423	2.55747	2.3697		2014-04-02	25.2	18.2	26.57	20.4		40.56	32.14	39.43	36.6		22.93	34.37	27.75	30		3.66756	2.07968	3.63765	2.64729
2013-04-03	26.79	26.88	18.25	19.51		39.98	40.55	31.94	33.82		39.27	30.4	39.65	32.83		3.05764	3.33858	1.91236	2.25873		2014-04-03	23.32	15.68	24.53	20.8		40.34	31	39.6	35.6		23.19	40.01	23.98	25		3.45332	1.68576	3.61759	2.83638
2013-04-04	25.07	25.35	15.5	18.39		39.89	40.31	33.84	32.01		36.05	33.69	29.88	32.91		3.04321	3.28924	2.09289	2.12594		2014-04-04	23.99	17.83	25.67	20.6		41.27	32.55	39.94	36.8		19.63	37.36	25.69	23		3.82459	1.98493	3.53621	2.91202
2013-04-05	25.52	24.91	15.63	16.36		40.55	39.9	34.52	31.87		34.48	30.88	28.38	26.45		3.29881	3.44723	2.26949	2.19526		2014-04-05	23.47	16.67	23.68	20.8		41.5	34.36	40.61	37.7		19.11	40.42	23.16	22		3.84934	1.88797	3.65661	3.12624
2013-04-06	27.88	24.45	15.16	16.27		39.7	40.81	36.22	32.7		34.29	27.56	24.15	25.47		3.30837	3.36633	2.40353	2.22451		2014-04-06	23.01	19.91	24.9	24		41.72	36.27	40.8	38.4		19.91	36.39	22.98	18		3.81127	2.40563	3.66518	3.68666
2013-04-07	25.05	24.36	18.59	17.43		41.19	41.42	36.66	35.33		26.8	29.26	29.43	26.2		3.68548	3.66422	2.51716	2.48168		2014-04-07	23.71	17.41	23.06	23.2		42.28	30.47	41.04	38.6		25.75	48.42	24.08	16		3.53336	1.44943	3.61283	3.56652
2013-04-08	25.24	23.85	19.22	19.22		41.23	41.47	37.74	36.23		29.97	23	30.44	29.91		3.52588	3.71181	2.63065	2.50004		2014-04-08	25.37	15.22	25.94	22.8		42.32	32.16	41.32	39		22.24	37.75	25.14	20		3.91507	1.74927	3.76906	3.39669
2013-04-09	27.49	27.09	22.35	22.27		41.13	41.42	38	36.74		32.65	22	29.45	26.61		3.5862	3.6895	2.99546	2.94147		2014-04-09	26.2	15.2	25.65	25.2		40.5	32.93	39.93	38.8		24.66	29.3	27.17	23		3.79322	2.1102	3.46579	3.66422
2013-04-10	27.45	27.72	19.96	21.27		40.99	40.87	35.45	36.2		29.26	30.71	33.95	25.81		3.7667	3.85563	2.35594	2.80575		2014-04-10	25.96	15.55	25.15	22.8		40.81	33.98	40.15	36.4		23.28	25.97	25.54	24		3.8627	2.20959	3.54335	3.04608
2013-04-11	26.38	27.66	19.91	20.13		40.75	40.95	35.64	36.32		25.22	27.59	33.79	29.43		3.76503	4.04625	2.36165	2.66885		2014-04-11	25.33	15.93	24.25	22.6		40.94	35.94	39.99	36		21.02	26.27	23.68	26		3.97649	2.33635	3.63186	2.96592
2013-04-12	25.69	27.24	19.89	21.18		41.74	41.93	36.21	35.58		27.38	24.01	31.88	28.01		3.65628	4.07181	2.57619	2.72255		2014-04-12	23.81	19.18	24.92	23.4		40.49	34.51	40	36.6		22.96	26.73	20.43	22		3.66613	2.46385	3.78652	3.31177
2013-04-13	25	25.83	21.84	21.37		41.57	41.77	37.2	35.61		31.57	23.53	28.09	26.98		3.44532	3.54199	2.88215	2.7615		2014-04-13	24.67	19.28	24.27	25		40.53	34.08	40.4	37.4		33.56	31.22	26.03	19		3.1617	2.31287	3.52003	3.6417
2013-04-14	24.25	25.86	22.88	21.03		40.99	41.36	36.98	35.67		27.63	29.65	31.4	29.23		3.4439	3.80581	2.74949	2.67641		2014-04-14	24.82	18.64	26.11	22.8		39.6	35.14	39.66	37.2		36.86	29.18	30.57	40		3.00466	2.38147	3.30399	2.54752
2013-04-15	26.37	26.17	21.19	19.5		41.3	41.83	37.09	33.87		30.87	24.41	30.15	32.48		3.48056	4.19641	2.79959	2.2705		2014-04-15	24.89	18.7	26.74	22.8		40.1	36.02	39.16	36.4		33.58	28.46	37.82	42		3.16075	2.55176	2.95898	2.32464
2013-04-16	24.01	23.18	22.65	21.16		41.25	41.33	39.75	35.2		19.68	21.19	22.33	29.46		3.82221	3.85838	3.49199	2.66771		2014-04-16	25.11	20.83	23.99	23		41.72	34.28	39.79	35.5		25.07	32.93	31.58	42		3.77258	2.39232	3.07612	2.32464
2013-04-17	23.36	23.07	19.96	22.52		40.86	40.71	38.59	36.17		19.91	18.92	21.59	22.29		3.81127	3.60798	3.14267	3.11462		2014-04-17	26.9	20.4	25.26	23.6		41.65	33.94	39.68	36.6		29.3	36.96	34.55	34		3.76457	2.24858	3.11459	2.80227
2013-04-18	23.01	22.5	19.97	18.83		40.6	40.57	38.79	35.07		23.22	19.75	16.65	20.17		3.45198	3.42365	3.34067	2.68445		2014-04-18	26.1	19.11	26.57	23		38.69	30.68	37.73	37.4		36.83	45.42	41.38	29		3.00609	1.62906	2.78957	3.01456
2013-04-19	23.6	23.13	22.04	21.91		39.9	39.84	39.75	35.66		25.6	23.85	15.16	19.14		3.34497	3.33193	3.60219	3.058		2014-04-19	24.86	17.74	25.21	22.8		39.8	29.5	37.88	33.2		35.05	54.32	41.02	41		3.0908	1.28364	2.6517	2.23129
2013-04-20	23.76	23.2	23.17	21.16		39.67	39.52	39.64	30.82		26.59	25.89	17.69	40.85		3.30046	3.22583	3.7006	1.87434		2014-04-20	27.01	16.81	25.9	22		38.73	33.03	37.56	36		35.38	37.11	40.85	32		3.07509	1.87709	2.65934	2.72544
2013-04-21	23.88	24.5	21.89	18.44		39.45	39.47	35.32	23.4		27.29	28.25	31.99	65.79		3.26899	3.26225	2.57203	0.800028		2014-04-21	26.87	17.34	25.4	22.8		38.74	34.8	36.88	36.8		32.52	34.32	38.62	21		3.21119	2.20862	2.7596	3.16632
2013-04-22	25.86	26.9	21.07	16.96		39.68	39.81	35.85	28.36		34.54	27.44	35.75	52.99		3.11507	3.50272	2.42984	1.24314		2014-04-22	26.12	19.53	24.95	20.8		38.8	35.43	39.09	36.3		32.38	36.5	28.66	36		3.21786	2.26498	3.39488	2.42038
2013-04-23	25.99	26.48	22.37	19		39.51	39.68	36.92	30.52		41.11	30.43	29.02	45.05		2.80242	3.12057	2.84488	1.6401		2014-04-23	27.44	19.91	24.7	23.2		40.82	35.89	39.74	36.8		30.08	36.83	29.76	27		3.72304	2.25321	3.34253	3.09948
2013-04-24	27.02	27.16	23.66	19.28		38.4	38.4	39.02	32.53		44.09	38.02	29.2	38.87		2.66061	2.71724	3.18312	1.93708		2014-04-24	27.18	19.93	26.32	27.2		42.03	37.33	40.3	37.2		28.14	32.12	30.35	35		3.82634	2.56712	3.50674	3.09318
2013-04-25	26.56	26.26	24.71	21.13		38.17	37.5	37.39	35.13		44.56	42.9	30.54	32.64		2.63824	2.34957	3.12287	2.54745		2014-04-25	28.61	20.22	26.05	25		41.53	37.09	40.38	38.2		28	40.79	31.68	31		4.0529	2.23923	3.43978	3.10219
2013-04-26	25.77	25.32	25.15	23.65		38.16	37.29	37.29	36.68		40.79	47.74	31.8	32.61		2.66204	2.33339	3.06622	2.86129		2014-04-26	27.47	21.06	28.7	24.8		42.83	37.58	40.46	37		26.92	32.42	33.58	35		4.1137	2.70861	3.53668	2.75981
2013-04-27	26.17	25.58	23.09	22.61		39.43	38.12	35.85	37.71		40.92	48.1	33.18	28.66		2.81146	2.46107	2.67815	3.029		2014-04-27	27.32	20.83	28.45	24.2		42.84	37.85	40.14	38.2		28.09	29.78	35.74	35		4.04784	2.81442	3.42166	2.92236
2013-04-28	26.04	24.86	21.5	21.96		39.62	39.2	38.53	37.74		39.59	45.26	26.37	28.93		2.87475	2.57305	3.12623	2.84849		2014-04-28	27.83	20.03	27.72	24.6		42.84	39.68	38.74	37.7		29.13	27.15	41.04	35		3.98929	2.91983	2.96852	2.92236
2013-04-29	27.41	25.26	23.81	23.75		39.94	40.32	37.15	38.97		41.29	45.93	25.95	23.65		2.95594	2.88903	3.14406	3.43264		2014-04-29	28.42	22.19	26.36	22.8		42.61	40.97	37.95	38.2		27.64	23.87	45.94	32		4.07317	3.42275	2.57257	2.88719
2013-04-30	25.48	25.76	24.35	23.42		40.47	40.57	37.18	39.87		40.82	39.29	21.28	24.11		2.81622	3.05411	3.34234	3.41196		2014-04-30	27.61	24.24	26.19	25.4		39.2	41.84	36.15	37.8		38.04	24.12	49.39	28		3.11957	3.82041	2.27539	3.23707
2013-05-01	26.3	26.74	21.2	25.1		41.11	40.87	40.47	39.66		35.5	39.34	12.46	21.67		3.24745	3.23084	3.71683	3.72752		2014-05-01	28.04	24.11	25.39	23.8		41.83	42.6	38.59	37		31.69	24.88	45.22	34		3.63731	3.78215	2.46287	2.80227
2013-05-02	27.57	28.18	20.36	23.02		39.66	39.75	38.93	37.84		42.63	35.83	13.62	13.98		2.88847	2.87588	3.46211	3.65229		2014-05-02	27.73	24.77	24.71	26.6		43.15	42.7	40.18	37.6		30.13	25.65	41.12	32		3.933	3.74338	2.80194	3.23594
2013-05-03	26.87	25.84	21.35	20.69		40.99	41.42	40.59	37.1		38.1	42.88	12.22	14.06		3.11655	3.3265	3.72702	3.25012		2014-05-03	26.47	25.88	24.89	25.8		41.45	40.72	38.67	38.6		37.42	26.78	46.74	39		3.15078	3.68649	2.39453	2.90283
2013-05-04	24.68	24.66	23.59	21.52		42.26	42.23	42.89	38.17		27.27	33.93	10.31	15.16		3.66182	3.79222	4.51572	3.40039		2014-05-04	25.82	26.46	24.8	21.8		38.31	40.71	38.14	35.6		46.58	29.48	46.12	43		2.54212	3.55055	2.42241	2.15565
2013-05-05	25.2	25.67	24.66	23.13		42.1	42.97	43.9	38.62		34.23	24.68	11.93	18.49		3.31139	3.70866	4.68948	3.4608		2014-05-05	25.2	26.25	25.44	24.2		38.76	39.17	38.26	36.6		45.03	32.02	43.81	32		2.47141	3.23499	2.52626	2.88719
2013-05-06	27.7	27.23	26	22.96		40.59	42.31	42.8	38.56		37.26	30.35	14.29	21.4		3.34073	3.63998	4.56381	3.33725		2014-05-06	25.39	26.37	26.47	24.8		38.66	37.86	38.36	36.2		46.56	33.95	42.15	36		2.54307	3.14314	2.75293	2.71735
2013-05-07	28.22	27.81	26.04	25		39.86	40.81	43.29	39.39		43.34	31.64	13.93	19.57		3.01698	3.25287	4.58298	3.82745		2014-05-07	25.38	25.35	25.84	24.4		38.98	38.16	36.81	34.8		44.3	33.46	46.29	47		2.65061	2.99159	2.41476	2.12424
2013-05-08	27.31	26.94	25.83	23.45		38.01	39.15	42.91	39.95		51.44	38.91	16.64	16.5		2.31084	2.62263	4.43868	3.7541		2014-05-08	25.06	25	23.95	26.2		34.95	39.57	36.84	35.8		52.68	30.6	50.6	32		2.00914	3.30256	2.09746	3.05723
2013-05-09	25.95	26.62	26.85	24.73		40.83	41.62	43.39	41.05		44.21	47.91	14.29	18.32		2.80892	3.24861	4.82464	3.88693		2014-05-09	23.81	23.94	23.12	21.6		31	39.02	29.2	35		77.63	26.66	75.65	45		0.797916	3.29732	0.818819	2.08002
2013-05-10	27.39	27.37	27.16	24.48		42.38	42.6	43.95	40.71		33.65	38.99	15.98	18.39		3.53295	3.75499	4.72951	3.8836		2014-05-10	23.27	24.1	22.49	21.4		36.85	40.08	37.24	27		60.54	25.92	55.67	85		1.67542	3.52527	1.77675	0.447708
2013-05-11	26.21	26.7	26.76	25.84		43.15	42.72	40.64	40.09		31.42	29.48	22.51	20.65		3.65169	3.788	3.90147	3.77605		2014-05-11	25.19	24.83	22.82	23		39.24	36.31	37.49	34		43.39	32.98	41.92	42		2.69392	2.84558	2.466	2.19347
2013-05-12	29.42	29.26	26.77	24.34		39.66	40.25	34.8	38.18		29.63	28.86	32.82	21.8		3.747	3.8716	2.85237	3.51582		2014-05-12	25.28	24.68	22.4	22.8		39.72	36.24	37.73	35.6		38.11	37.84	40.39	27		2.94518	2.63923	2.53096	2.92584
2013-05-13	28.06	27.46	23.85	24.6		39.22	40.44	38.44	36.12		34.46	27.29	31.33	26.67		3.29981	3.59183	3.08736	3.11349		2014-05-13	26.01	22.29	22.25	22.6		40.17	32.09	38.23	35.8		36.35	51.9	40.94	25		3.20466	1.71568	2.50761	3.006
2013-05-14	28.24	28.79	24.9	24.1		41.36	41.13	39.99	37.57		28.88	28.66	24.2	24.3		3.78694	3.8913	3.60712	3.21412		2014-05-14	25.52	20.74	23.55	22.2		40.12	34.46	38.47	37		37.29	41.97	39.42	23		2.9842	2.06987	2.72363	3.08616
2013-05-15	28.16	28.74	25.09	24.91		40.96	39.76	41.71	38.86		31.57	26.92	19.62	20.83		3.6437	3.6863	4.04698	3.55943		2014-05-15	27.45	21.09	24.27	22.8		37.47	36.55	38.71	37		40.58	33.12	42.31	27		2.82764	2.5293	2.5937	2.92584
2013-05-16	27.46	27.34	26.13	24.84		41.11	40.98	43	39.2		35.97	30.77	17.23	19.2		3.40942	3.47704	4.40727	3.84506		2014-05-16	26.37	21.73	25.5	23.8		39.46	37.34	38.46	36		38.23	35.87	44.07	30		2.93947	2.57033	2.51457	2.8056
2013-05-17	29.07	28.56	25.56	23.6		40.18	39.91	44.72	38.96		34.89	34.7	12.13	20		3.46692	3.45042	4.94623	3.59674		2014-05-17	27.77	23.34	26.93	26.8		39.48	37.18	38.62	37		39.07	37.91	41.95	30		3.06771	2.63626	2.76244	3.14715
2013-05-18	28.92	28.57	25.81	23.29		42.6	42.84	45.55	39.3		30.02	35.2	9.25	18.7		3.9392	4.02194	5.10835	3.65519		2014-05-18	26.81	22.72	26.91	23.8		40.18	38.03	40.33	36		36.81	35.83	37.01	33		3.1815	2.72457	3.17143	2.68536
2013-05-19	28.67	28.18	27.68	23.79		41.27	42.18	46.66	38.76		38.07	28.55	10.3	20.13		3.2976	3.76976	5.63611	3.5909		2014-05-19	26.51	23.92	27.49	26.8		40.42	38.5	40.43	38.7		44.36	32.17	39.26	28		2.80137	3.04959	3.05814	3.42629
2013-05-20	27.64	28.68	27.61	23.02		40.76	41.69	46.48	37.4		44.99	33.03	9.67	27.75		2.92913	3.40894	5.6757	3.06764		2014-05-20	26.49	24.02	26.99	24		40.05	38.65	38.46	38.4		44.07	32.72	46.76	33		2.81597	3.02486	2.53355	3.01227
2013-05-21	26.45	27.08	28.32	23.66		38.18	41.19	46.99	38.36		49.67	39.44	9.66	26.46		2.39507	3.18205	5.67632	3.30631		2014-05-21	27.1	24.84	26.49	24.8		40.76	38.86	36.08	38.4		40.15	27.93	52.3	32		3.01333	3.24022	2.14456	3.05723
2013-05-22	26.61	27.37	28.41	24.55		42.08	43.2	47.3	38.8		37.97	40.24	10.87	24.65		3.30292	3.84012	5.6003	3.38768		2014-05-22	29.04	23.83	26.27	26		43.94	41.41	41.24	37.4		30.62	24.67	41	39		4.12697	3.58475	2.97054	2.74252
2013-05-23	27.28	27.85	28.26	24.43		42.4	43.24	47.96	39.84		35.79	31.78	10.07	22.71		3.419	3.95158	5.96639	3.67802		2014-05-23	29.12	27.76	26.39	24.8		44.61	42.01	42.69	38.8		21.97	23.58	30.25	29		4.6415	4.06915	3.71399	3.19211
2013-05-24	27.55	27.62	29.65	24.57		41.58	41.69	48.27	40.82		35.91	29.8	9.87	20.7		3.41261	3.51804	5.97966	3.77368		2014-05-24	27.78	26.48	28.11	26.2		42.71	40.61	43.01	40.4		32.75	22.25	27.57	20		3.78552	3.91456	4.07711	4.02785
2013-05-25	27.69	27.18	31.07	24.83		40.48	40.27	46.24	40.43		35.65	33.93	15.67	21		3.42645	3.29176	5.59486	3.7594		2014-05-25	28.14	24.98	28.2	28		42.31	41.69	42.81	40.8		39.42	19.73	25.93	20		3.41007	4.04144	4.16942	4.25977
2013-05-26	26.99	26.78	29.66	26.83		39.59	40.24	45.23	40.87		37.84	34.62	17.08	21.07		3.12964	3.26558	5.2101	3.97397		2014-05-26	27.33	25.98	29.13	25.6		37.17	40.29	37.86	40.6		48.26	22.63	42.81	24		2.46217	3.89543	2.87941	3.82645
2013-05-27	26.08	27.01	29.81	27.46		34.52	35.86	44.5	40.53		51.89	35.14	15.87	22.29		2.04268	2.27764	5.28613	3.91255		2014-05-27	28.15	26.5	27.44	26.2		41.41	41.15	36.88	36		36.24	22.11	55.77	39		3.39504	3.92161	2.10479	2.74252
2013-05-28	25.6	26.3	28.83	25.39		34.96	36.33	44.48	38.77		57.09	49.34	12.93	26.36		1.8219	2.24662	5.17923	3.50433		2014-05-28	29.07	26.69	25.39	26		43.43	43	37.89	38.2		32.22	20.73	54.24	30		4.03179	4.2209	2.05734	3.33111
2013-05-29	24.84	25.65	26.88	24.64		32.63	34.94	43.8	39.77		65.43	50.03	10.91	24.49		1.30738	1.76755	5.0149	3.59332		2014-05-29	28.17	27.21	25.62	27		43.19	45.18	38.94	38.8		33.25	16.61	51.94	26		3.75738	4.96033	2.28705	3.52146
2013-05-30	25.29	25.37	27.07	24.6		33.48	32.61	42.95	39.89		65.83	58.37	10.42	22.91		1.36953	1.26654	5.04249	3.66851		2014-05-30	29.59	28.81	25.85	26.4		44.15	44.12	38.25	40		31.11	18.31	54.32	27		4.09782	4.85921	2.17379	3.67541
2013-05-31	24.87	24.86	26.54	22.98		34.35	35.51	44.48	36.15		65.8	66.51	9.57	38.97		1.37074	1.61003	5.09033	2.44608		2014-05-31	30.32	27.4	25.38	28.4		43.83	45.49	39.94	39.8		27.73	17.03	47.66	33		4.54093	4.93535	2.49072	3.56756
2013-06-01	24.45	24.74	28.12	22.52		33.01	34.33	43.37	31.53		65.78	62.08	10.5	55.05		1.29415	1.55711	5.03798	1.60332		2014-06-01	31.05	30.89	25.32	27.2		44.35	43.51	40.07	39.8		24.46	23.01	39.52	30		4.7464	4.83751	2.87808	3.52437
2013-06-02	24.21	24.63	26.85	22.66		32.2	31.54	42.18	35.1		67.66	61.15	18.74	47.5		1.22305	1.21927	4.32686	1.98547		2014-06-02	29.87	29.08	27.03	28.8		40.68	42.98	40.36	41		36.87	19.58	40.92	27		3.55361	4.78366	2.97456	3.88704
2013-06-03	23.18	23.36	28.73	24.88		31.54	33.32	44.15	35.19		69.78	67.76	19.39	48.34		1.07792	1.32176	4.79497	2.19341		2014-06-03	27.31	27.38	26.29	20.5		38.9	44.36	37.13	40.7		48.28	17.46	52.95	30		2.604	4.6462	2.11534	2.9721
2013-06-04	23.15	23.13	30.54	25.87		35.14	34.42	45.51	36.53		60.76	65.05	18.59	43.89		1.57274	1.52824	5.40113	2.52267		2014-06-04	27.17	28.61	25.36	23.8		40.87	45.2	37.98	32.4		41.18	16.44	49.88	60		3.132	4.97044	2.25336	1.51274
2013-06-05	24.07	24.13	30.86	25.77		33.39	32.71	46.87	36.47		65.91	59.59	16.22	48.81		1.28923	1.25671	5.55837	2.30147		2014-06-05	28.24	29.77	26.6	23.8		41.76	47.02	38.04	36.8		39.02	14.87	52.26	44		3.43258	5.64794	2.27182	2.37768
2013-06-06	24.6	24.74	33.24	26.28		31.59	31.88	47.87	33.94		75.79	66.77	13.02	56.13		0.915585	0.977607	6.42632	1.86266		2014-06-06	28.46	30.69	26.29	26		44.16	46.74	36.14	37.4		35.23	13.99	60.01	38		3.85275	5.70632	1.79792	2.78748
2013-06-07	24.54	24.47	30.66	24.8		30.24	30.44	45.95	32.85		75.87	74.15	18.37	63.71		0.860694	0.938809	5.41573	1.37243		2014-06-07	30.2	29.8	25.4	24.8		43.31	47.13	37.74	38.3		33.99	12.72	56.5	40		3.92651	5.79058	1.95573	2.69756
2013-06-08	23.61	23.65	30.38	24.12		31.39	31.07	45.31	32.6		75.91	73.68	16.08	68.35		0.859267	0.820745	5.27294	1.19695		2014-06-08	31.07	29.41	25.57	26		43.64	47.38	37.52	38.8		31.24	11.59	54.53	37		4.32039	5.86555	2.0443	2.998
2013-06-09	23.17	23.3	30.89	24.85		31.21	30.19	46.75	34.5		71.83	76.99	19.05	57.58		1.0048	0.909612	5.37061	1.70019		2014-06-09	30.85	30.81	25.36	27.4		43.73	47.33	37.35	38.2		29.55	11.15	55.45	37		4.42658	6.2218	2.00294	2.998
2013-06-10	22.1	22.47	33.72	25.84		31.4	31.96	45.32	35.6		73.88	72.95	24	54.8		0.878338	0.986249	5.32196	1.91913		2014-06-10	30.25	29.7	24.74	25.8		39.09	47.06	38.62	34.6		42.42	9.34	52.36	52		3.06597	6.01482	2.14186	2.03801
2013-06-11	23.51	23.62	32.47	26.33		32.52	32.1	44.42	31.17		68.18	72.35	33.08	68.08		1.20338	1.14605	4.4398	1.20717		2014-06-11	28.43	28.81	25.13	26.2		40.33	46.95	38.91	37.8		43.19	10.9	51.42	41		3.02497	5.59841	2.31179	2.80765
2013-06-12	23.03	23.1	30.39	25.57		34.22	33.95	37.12	34.71		64.14	67.87	54.56	59.33		1.35617	1.37394	2.28782	1.72679		2014-06-12	28.32	28.2	24.5	26.4		39.64	45.42	38.77	37.8		40.86	18.89	47.97	37		2.97759	4.82471	2.33923	2.998
2013-06-13	23.33	23.42	28.06	25.7		31.13	31.25	35.23	36.23		68.53	63.67	59.67	51.99		1.1225	1.12928	1.81321	2.03844		2014-06-13	28.69	31.45	24.36	26.2		39.31	43.71	38.57	37.8		44.53	22.77	45.54	37		2.95362	4.85259	2.44848	2.998
2013-06-14	22.94	22.88	27.38	25.4		30.47	30.51	39.2	35.35		71.53	68.34	49.87	55.03		0.957362	0.92239	2.52395	1.90936		2014-06-14	27.31	30.37	25.25	24		39.39	44.77	38.53	36.8		45.65	24.76	50.62	37		2.73642	4.72755	2.22009	2.67489
2013-06-15	23.57	23.47	27.76	24.34		32.37	31.75	36.31	31.82		68.21	72.57	55.09	62.04		1.13392	1.11359	2.13715	1.43559		2014-06-15	27.93	32.21	24.84	24		37.99	45.28	36.51	35.2		45.56	25.3	54.99	49		2.59065	4.95596	1.91106	2.04408
2013-06-16	23.09	23.36	27.04	22.9		35	34.63	34.64	29.36		62.98	68.78	65.19	71.71		1.48376	1.38718	1.47798	0.951309		2014-06-16	27.59	33.09	24.74	23.6		39.07	45.96	37.21	34.2		43.55	23.56	55.72	83		2.84215	5.35278	1.88007	0.642914
2013-06-17	22.85	23.04	23.35	21.04		34.6	35.08	36.8	25.33		64.16	63.32	51.04	87.83		1.35541	1.44448	2.07877	0.341985		2014-06-17	27.95	32.98	25.46	24.6		38.56	46.86	35.47	35.6		52.72	22.37	57.81	39		2.38046	5.43611	1.79133	2.58998
2013-06-18	23.39	24.03	26.23	21.8		34	34.29	38.36	28.45		65.64	63.96	41.43	79.22		1.29944	1.41643	2.78719	0.658475		2014-06-18	26.59	35.18	24.76	25		32.54	44.9	34.43	36.2		60.39	23.62	58.07	38		1.58757	5.64316	1.68056	2.63243
2013-06-19	23.25	23.3	26.02	22.04		33.74	33.17	38.96	29.65		67.53	64.66	37.51	77.25		1.22797	1.27297	2.97373	0.7209		2014-06-19	26.52	34.24	24.86	24		34.62	45.72	34.92	35.3		58.96	19.97	59.7	42		1.7425	5.60417	1.61522	2.32464
2013-06-20	23.3	23.23	26.37	22.45		34.16	33.96	41.55	31.52		63.25	66.34	37.64	71.07		1.38983	1.37962	3.13971	0.97283		2014-06-20	25.48	33.51	24.69	24.2		34.84	45.98	35.42	35.6		58.85	20.72	57.58	39		1.74717	5.55165	1.80109	2.44488
2013-06-21	23.57	23.46	29.09	24.2		33.72	34.32	42.25	34.14		61.59	63.52	36.7	62.77		1.45261	1.52144	3.56318	1.49218		2014-06-21	26.52	34.02	24.47	24.8		37.3	46.04	35.72	35.2		50.66	21.26	54.45	41		2.21829	5.81752	1.93399	2.50506
2013-06-22	23.24	23.24	28.25	24.45		33.11	32.58	43.32	33.32		65.64	59.77	35.93	65.42		1.29944	1.22595	3.60652	1.30776		2014-06-22	26.72	32.63	25.08	24.8		34.87	41.61	36.33	35.8		54.3	26.86	52.09	42		1.94036	4.5956	2.03419	2.4626
2013-06-23	23.46	23.42	28.87	25.59		31.74	32.06	42.99	33.06		64.92	65.63	36.21	69.13		1.25127	1.21025	3.59076	1.23727		2014-06-23	27.36	30.4	25.1	24.4		38.78	41.89	38.4	35.2		45.48	24.65	48.19	41		2.74498	4.48208	2.32934	2.36472
2013-06-24	22.95	22.92	29.32	24.34		32.69	33.06	43.09	28.21		67.63	66.07	37.18	83.08		1.15461	1.11109	3.73675	0.56897		2014-06-24	26.8	29.18	24.99	24.2		39.18	41.81	39.63	36.2		43.16	27.81	45.14	40		2.70486	4.0636	2.61064	2.54752
2013-06-25	23.42	23.4	28.09	23.99		31.78	30.84	40.09	31.06		69.13	68.85	46.27	79.01		1.1011	1.04974	2.86097	0.748693		2014-06-25	27.79	30.03	24.59	24.8		39.25	40.93	39.46	37.4		43.19	38.16	43.75	40		2.86027	3.48099	2.67679	2.69756
2013-06-26	22.98	23.08	28.64	23.99		35.1	34.5	42.27	31.33		63.73	70.57	46.56	81.56		1.4537	1.32062	3.00815	0.657737		2014-06-26	28.19	28.55	25.08	24.8		38.79	40.39	38.8	37.3		41.69	42.45	42.5	44		2.9358	3.06437	2.58516	2.51772
2013-06-27	23.58	23.41	29.67	23.56		35.64	35.54	40.67	29.5		60.47	65.08	42	86.59		1.58436	1.56673	3.26484	0.450939		2014-06-27	27.26	28.95	27.26	27		36.67	42.07	36.87	36.4		51.05	34.91	43.88	40		2.20076	3.66394	2.6706	2.69756
2013-06-28	23	23.08	29.88	24.04		36.26	36.01	42.5	28.42		57.68	60.91	42.21	85.67		1.69619	1.6545	3.43755	0.481876		2014-06-28	25.89	31.07	28.11	23.8		33.47	41.51	35.77	36.4		62	39.92	47.59	41		1.52304	3.57377	2.35632	2.50506
2013-06-29	22.71	22.69	31.01	24.26		35.08	34.28	41.04	29.09		59.94	58.72	42.03	85.56		1.51501	1.45639	3.44826	0.485575		2014-06-29	25.88	26.61	27.15	25		32.93	37.04	38.52	32.8		57.54	58.5	39.87	58		1.7018	1.86581	2.86143	1.58838
2013-06-30	23.54	23.75	30.4	24.07		32.57	32.75	41.68	29.27		66.47	61.49	40.07	88.2		1.26805	1.27448	3.56485	0.396799		2014-06-30	26.63	28.29	26.58	23.8		36.78	38.88	38.13	33.4		46.1	50.13	39.26	51		2.42331	2.51086	2.89045	1.8531
2013-07-01	23.17	23.34	29.91	23.9		31.07	30.22	42.58	30.45		68.01	66.3	34.42	82.96		1.14105	1.03874	3.90093	0.6078		2014-07-01	26.98	28.39	26.64	27		38.78	38.67	38.52	36.7		40.34	48.2	40.55	38		2.83906	2.60803	2.82907	2.78748
2013-07-02	23.77	23.51	29.96	24.11		32.39	32.29	42.15	30.74		65.74	69.11	36.2	85.2		1.29566	1.13891	3.79505	0.527902		2014-07-02	28.18	29.64	26.36	25.6		39.69	39.66	37.94	36.8		39.39	42.64	42.1	40		3.0516	3.05426	2.75531	2.69756
2013-07-03	23.71	23.57	30.45	23.72		31.4	31.06	41.23	29.54		66.73	68.07	37.44	86.62		1.18671	1.11715	3.52152	0.44993		2014-07-03	29.11	29.21	25.03	24.8		38.7	38.94	38.03	37.2		40.13	43.1	45.43	43		3.01434	3.02976	2.45343	2.56268
2013-07-04	23.17	22.89	29.86	23.84		32.14	32.3	40.96	29.31		64.15	68.68	40.62	85.02		1.27874	1.23272	3.34252	0.503733		2014-07-04	28.3	28.89	25.88	24.8		36.92	40.49	32.53	36.7		47.59	39.56	56.9	43		2.49405	3.21826	1.72745	2.42014
2013-07-05	23.24	23.17	30.46	23.52		32.88	33.42	41.16	28.47		65.32	65.44	42.93	88.99		1.31154	1.30852	3.21249	0.348884		2014-07-05	26.76	28.79	25.22	23.6		37	41.07	32.53	35.4		57.31	38.34	63.75	50		1.91931	3.28322	1.37092	2.004
2013-07-06	23.51	23.35	29.79	23.05		30.91	31.03	38.65	30.17		69.53	65.4	54.93	84.74		1.08684	1.07364	2.39985	0.513149		2014-07-06	25.55	29.35	24.57	24.4		32.93	41.01	32.54	34.8		67.3	36.67	69.17	44		1.31062	3.56487	1.16594	2.24448
2013-07-07	23.09	23.13	28.64	22.95		30.04	28.86	37.66	27.61		73.16	69.9	60.2	89.75		0.90255	0.772551	2.00385	0.324801		2014-07-07	24.7	28.6	23.83	22.4		29.24	41.6	30.95	31.3		78.48	34.62	73.33	58		0.723654	3.68026	0.951293	1.41234
2013-07-08	23.46	23.23	29.36	23		31.87	31.11	36.78	29.59		70.04	75.62	61.71	87.27		1.06864	0.978045	1.92783	0.428072		2014-07-08	24.16	28.78	23.21	22.6		32.6	41.91	33.02	34.4		75.92	33.64	67.55	57		0.910668	3.73542	1.22721	1.62619
2013-07-09	22.89	22.72	28.27	23.83		33.14	32.33	36.12	28.65		65.44	72.58	66.52	89.5		1.30701	1.11466	1.59322	0.353084		2014-07-09	24.03	29.79	23	22		29.86	43.14	31.49	32.4		81.06	33.64	68.85	66		0.636896	3.94733	1.11109	1.21275
2013-07-10	23.16	22.84	27.65	23.63		31.05	30.89	36.59	28.47		69.86	68.75	60.08	87.3		1.07506	1.00848	1.89969	0.427063		2014-07-10	23.83	29.61	21.75	22.8		34.39	43.35	31.12	30.5		65.59	30.79	66.84	65		1.37915	4.11685	1.11507	1.17695
2013-07-11	22.29	22.25	28.37	23.61		29.04	28.32	37.81	28.45		75.34	70.01	55.48	90.22		0.781424	0.664812	2.2415	0.328873		2014-07-11	24.1	29.93	22.74	22.4		32.48	44.24	31.59	32.8		61.61	28	67.64	60		1.45185	4.52397	1.15425	1.42676
2013-07-12	22.51	22.49	27.96	23.14		29.67	29.37	37.84	30		76.9	79.02	56.32	84.06		0.776785	0.666713	2.07861	0.536015		2014-07-12	23.45	31.01	22.1	21.8		31.73	43.07	32.89	31.2		64.39	29.33	62.65	61		1.27017	4.4404	1.33224	1.31145
2013-07-13	22.43	22.71	28.21	23.04		31.99	31.12	39.07	27.23		70.08	78.96	54.33	87.79		1.06722	0.906585	2.2994	0.386909		2014-07-13	24.44	30.32	23.08	22		30.94	43.79	32.07	34		74.57	28.72	69.35	45		0.907064	4.47873	1.09326	2.08002
2013-07-14	22.46	22.31	27.96	23.64		33.37	33.24	39.85	28.7		67.24	73.04	52.22	85.14		1.16852	1.10289	2.40563	0.499698		2014-07-14	24.52	30.31	23.33	22.6		31.21	42.95	33.11	31.4		76.71	30.44	69.94	61		0.830732	4.13767	1.13682	1.39109
2013-07-15	23.18	23.01	29.01	24.07		32.89	33.03	36.75	30.46		68.49	69.08	60.56	87.04		1.19166	1.19885	1.87684	0.462271		2014-07-15	23.98	30.51	23.64	22.2		33.82	43.19	31.48	31.4		71.06	30.31	69.98	78		1.09447	4.14541	1.07078	0.739795
2013-07-16	22.92	22.65	27.11	24.38		31.05	30.67	37.74	29.85		73.12	68.3	62.93	85.58		0.903895	0.899187	1.76406	0.514348		2014-07-16	24.1	30.99	22.96	22.4		35.25	37.96	33.83	30		62.92	45.41	63.94	69		1.48617	2.90676	1.36373	1.04244
2013-07-17	22.61	22.62	27.72	23.28		31.37	31.35	36.3	28.76		72.99	73.26	67.92	87.63		0.908267	0.891789	1.5266	0.415967		2014-07-17	24.61	28.99	23.67	22.8		37.2	32.52	34.71	30		56.9	66.89	62.57	69		1.82997	1.4058	1.5002	1.04244
2013-07-18	22.76	22.6	27.72	23.32		31.07	30.71	39.08	29.07		71.9	73.48	56.14	86.25		0.94492	0.900869	2.20827	0.462372		2014-07-18	25.73	27.73	23.99	23		34.75	37.6	33.32	31.7		63.59	57.67	66.47	58		1.54592	2.01437	1.26805	1.4981
2013-07-19	22.9	22.95	29.41	23.49		28.61	28.21	40.05	27.13		80.23	73.21	53.87	93.45		0.62647	0.595733	2.45629	0.207556		2014-07-19	25.36	28.08	23.6	23		32.31	38.62	33.98	30.8		68.94	49.72	64.37	60		1.17464	2.5315	1.34747	1.34508
2013-07-20	22.93	22.89	27.34	22.96		30.47	29.15	32.18	29.79		74.96	81.2	77.58	85.41		0.842021	0.745512	0.898594	0.490619		2014-07-20	23.91	27.9	23.97	22.8		30.91	39.8	32.74	30.8		74.49	42.43	66.05	61		0.909917	2.89854	1.28394	1.31145
2013-07-21	22.1	22.1	26.31	23.76		30.03	29.39	34.96	29.4		75.64	77.83	71.78	87.85		0.819155	0.699352	1.19818	0.408569		2014-07-21	23.77	27.99	23.49	22.4		30.15	40.75	32.36	29.4		78.22	36.82	68.09	65		0.732397	3.36416	1.1382	1.10908
2013-07-22	23.02	22.72	27.42	23.8		28.91	28.05	35.86	29.08		80.58	77.93	66.76	90.72		0.615379	0.55232	1.49445	0.312059		2014-07-22	23.86	29.17	23.47	22		31.25	42.24	30.46	29.5		69.87	35.29	73.07	64		1.07471	3.64255	0.905576	1.14076
2013-07-23	22.76	22.51	27.15	23.6		28.29	28.42	36.49	30.16		81.55	82.57	65.99	83.04		0.584642	0.584642	1.52907	0.570315		2014-07-23	24	28.46	23.33	22.4		31.75	39.87	32.79	27.6		68.98	46.85	67.68	69		1.10645	2.83009	1.22229	0.982325
2013-07-24	22.52	22.42	27.34	23.01		32.11	32.09	37.47	29.69		71.03	81.55	61.35	85.66		1.03333	1.00836	1.83925	0.482212		2014-07-24	23.45	27.8	23.23	21.8		34.62	36.37	34.79	30.6		63.71	60.09	62.72	64		1.4545	1.89921	1.49418	1.21057
2013-07-25	23.41	22.94	27.41	23.67		32.07	31.86	37.81	29.2		68.94	71.73	57.63	86.5		1.10788	1.05438	2.01628	0.453965		2014-07-25	24.02	28.17	22.65	21.8		35.24	37.22	34.83	32.8		60.81	52.4	64.31	53		1.57074	2.26516	1.34974	1.67645
2013-07-26	22.83	22.34	26.78	23.55		30.3	28.59	37.36	28.81		73.9	70.44	57.29	86.5		0.877666	0.715513	2.03245	0.453965		2014-07-26	24.31	28.23	22.98	22.5		33.67	37.96	35.08	33.4		69.86	48.34	63.18	52		1.13985	2.60098	1.47575	1.71211
2013-07-27	21.13	21.25	27.69	23.21		32.91	32.43	37.53	30.12		69.92	77.42	59.65	82.44		1.07292	0.963751	1.92015	0.590491		2014-07-27	24.46	29.29	23.16	22		30.25	36.8	33.84	33.7		76.85	55.16	67.78	46		0.825738	2.25761	1.21851	1.92613
2013-07-28	22.77	22.69	28.22	22.68		33.08	32.78	36.84	29.67		68.26	71.34	61.2	83.12		1.13214	1.07185	1.84639	0.567625		2014-07-28	24.24	27.79	23.24	21.4		29.51	35.83	30.82	29.6		81.24	62.72	74.09	63		0.630843	1.67608	0.924185	1.17245
2013-07-29	22.3	22.44	28.95	24.3		32.54	32.07	37.28	30.5		67.96	69.95	61.31	83.79		1.14284	1.0954	1.94797	0.578195		2014-07-29	23.64	27.56	22.96	22		28.24	36.02	29.9	27		83.01	62.46	73.18	83		0.538377	1.68777	0.901877	0.507402
2013-07-30	22.12	22.17	28.23	24.72		33.36	32.76	37.18	30.82		66.94	69.29	64.03	86.1		1.17922	1.11573	1.71172	0.4958		2014-07-30	23.72	28.15	23.4	22.2		29.12	37.86	30.68	28.4		81.56	52.08	74.21	76		0.620083	2.41268	0.919905	0.76051
2013-07-31	22.94	22.71	28.68	24.66		29.08	28.21	37.95	30.52		72.39	68.72	62.61	82.98		0.928443	0.759559	1.88251	0.607087		2014-07-31	23.84	28.93	23.03	22.6		30.44	36.63	31.23	28		80.49	56.8	74.76	84		0.695903	2.05577	0.900287	0.507006
2013-08-01	22.35	22.49	27.66	23.77		31.61	31.21	33.39	29		66.79	76.03	74.2	85.35		1.11675	1.02495	1.09543	0.492636		2014-08-01	23.77	27.94	23.2	22.6		32.98	37.84	33.92	30		73.37	56.53	67.05	84		1.00711	2.06862	1.24612	0.538033
2013-08-02	22.79	22.32	26.88	22.37		33.35	32.18	31.46	28.5		65.61	69.52	80.28	83.71		1.30058	1.09682	0.790378	0.516196		2014-08-02	23.8	28.75	22.93	22.2		33.49	38.63	34.5	32.7		68.72	53.26	63.94	57		1.18296	2.35327	1.36373	1.53377
2013-08-03	21.76	21.67	26.17	22.74		33.61	33.11	35.18	29.34		65.44	69.25	69.51	85.13		1.23272	1.15425	1.29456	0.500034		2014-08-03	23.98	28.94	23.14	22.4		31.92	38.92	35.11	32.4		70.87	51.38	63.47	52		1.03904	2.44792	1.46412	1.71211
2013-08-04	21.99	21.76	26.89	23.29		33.65	33.35	35.45	30.22		67.62	67.64	66.67	82.46		1.15496	1.11894	1.49849	0.589818		2014-08-04	23.88	28.66	23.11	22.8		32.03	39.95	34.12	32.6		73.49	49.3	67.18	50		0.945586	2.69963	1.2412	1.78345
2013-08-05	22.62	22.38	27.59	24.44		29.11	29.36	35.18	29.08		78.21	68.63	69.64	88.6		0.690479	0.735159	1.36496	0.383348		2014-08-05	23.93	29.22	23.38	22.4		31.83	39.37	30.62	31.2		76.62	47.6	71.99	56		0.833942	2.79015	0.99909	1.47959
2013-08-06	22.54	22.38	26.34	23.87		30.09	29.09	31.82	26.76		75.01	76.8	82.4	91		0.84034	0.735159	0.705408	0.285191		2014-08-06	23.14	28.17	22.16	21.8		33.84	38.75	34.86	30		68.04	49.89	65.06	65		1.20868	2.52294	1.32138	1.10908
2013-08-07	21.98	21.78	25.59	23.41		33.44	33.12	33.1	28.56		68.45	76.8	78.27	85.57		1.12536	1.09326	0.870939	0.457256		2014-08-07	23.3	27.57	22.48	22		34.18	37.01	35.15	32.4		67.28	58.64	63.74	58		1.23742	1.96821	1.3713	1.4981
2013-08-08	22.8	22.47	25.84	23.1		32.96	32.21	34.42	28.26		67.49	69.35	74.08	90.56		1.1596	1.1011	1.10053	0.299134		2014-08-08	23.66	28.11	22.61	21.8		33.69	36.93	34.52	33.2		66	57.76	63.92	51		1.28583	2.01009	1.36449	1.74778
2013-08-09	22.58	22.34	26.72	23.42		30.98	30.97	33.91	27.15		70.4	69.13	73.3	92.02		0.995361	0.953999	1.13365	0.252869		2014-08-09	24.68	27.79	22.69	22.5		33.51	37.28	35.06	32.2		65.9	58.52	63.17	55		1.36673	1.97392	1.39285	1.60511
2013-08-10	22.3	22.11	25.62	23.06		31.37	30.91	33.16	28.49		72.61	71.63	78.21	89.42		0.921045	0.851773	0.873344	0.335258		2014-08-10	24.88	28.8	22.96	21.4		33.15	38.98	33.19	33.4		66.37	48.78	65.22	53		1.34789	2.57883	1.31533	1.67645
2013-08-11	22.19	21.99	26.43	22.71		31.15	31.29	32.06	28.52		72.5	74.67	80.96	88.1		0.924744	0.945593	0.763124	0.377086		2014-08-11	24.45	28.53	22.71	22.8		31.99	39.26	33.35	33.8		74.04	45.9	66.44	51		0.981767	2.72383	1.26919	1.8531
2013-08-12	22.51	22.17	26.06	22.92		29.65	29.14	32.57	28.72		75.98	71.88	80.39	89.77		0.807722	0.713928	0.785969	0.324167		2014-08-12	23.32	29.14	22.94	22.8		30.9	40.08	34.56	31		73.38	44.72	61.59	63		0.94951	2.9435	1.45261	1.2442
2013-08-13	22.09	21.82	26.21	22.92		31.85	31.28	32.4	28.69		72.54	77.47	81.79	87.69		0.923399	0.879684	0.729857	0.390078		2014-08-13	24.24	29.62	22.69	23		32.88	39.64	34.23	32.2		67.7	44.6	62.95	52		1.22154	2.94989	1.40117	1.71211
2013-08-14	22.03	21.85	25.63	22.78		31.16	31.65	30.36	29.07		75.62	73.84	85.45	86.76		0.819827	0.887081	0.518985	0.419548		2014-08-14	24.58	29.18	23.05	22.8		31.52	40.33	34.14	33.2		70.1	42.52	61.5	55		1.13077	3.06065	1.45601	1.70183
2013-08-15	22.17	21.9	25.43	22.96		30.11	30.49	29.16	28.98		78.43	73.62	89.85	84.85		0.725335	0.788891	0.362041	0.480072		2014-08-15	24.5	28.95	23.2	23.2		32.87	39.27	34.56	32.8		69.63	46.36	60.75	54		1.14855	2.85618	1.48437	1.73965
2013-08-16	22.82	22.6	25.36	24.06		28.25	28.64	29.88	28.5		82.93	76.54	89.94	88.29		0.540912	0.609041	0.358831	0.393773		2014-08-16	24.08	27.33	23.01	22.4		32.12	35.97	33.12	34.2		70.61	52.28	62.34	45		1.11148	2.14546	1.42424	2.08002
2013-08-17	22.12	22.09	24.76	23.39		30.8	31.05	31.93	29.08		76.18	80.78	85.25	85.8		0.800996	0.805031	0.557822	0.477504		2014-08-17	24.01	26.29	22.84	23.8		30.26	36.38	32.82	32.8		75.46	50.42	63.11	52		0.875318	2.22908	1.31583	1.81529
2013-08-18	22.32	22.35	25.4	23.47		29.78	29.76	31.44	28.85		81.14	76.06	84.15	87.66		0.634206	0.695744	0.599423	0.414958		2014-08-18	23.5	25.59	23.46	23.2		33.55	38.49	31.4	31.7		67.52	44.92	68.92	54		1.22834	2.62111	1.10859	1.64078
2013-08-19	22.21	22.1	24.95	23.89		30.44	30.63	32.56	28.66		77.18	79.31	81.51	82.49		0.767369	0.812766	0.699263	0.58881		2014-08-19	24.3	25.8	23.15	23		33.88	38.74	33.81	33.8		66.8	41.66	67.29	50		1.33066	2.77624	1.23704	1.89092
2013-08-20	22.27	21.97	25.09	23.97		32.33	32.06	32.79	29.43		69.84	75.83	76.19	84.77		1.07578	1.05152	0.900457	0.51214		2014-08-20	24.68	26.48	23.8	23.2		33.04	40.47	33.25	34.8		67.1	35.64	66.33	48		1.24423	3.2404	1.27335	2.08416
2013-08-21	22.15	21.99	24.26	24.08		33.34	33.29	33.45	29.43		67.49	70.52	74.9	86.56		1.1596	1.14426	0.949243	0.451948		2014-08-21	24.7	26.16	23.37	22		31.42	40.42	31.28	35.6		75.01	33.57	72.99	46		0.945083	3.34462	0.963421	2.0422
2013-08-22	21.91	21.52	24.76	23.54		32.9	32.12	33.96	29.53		68.65	67.92	70.22	81.6		1.11822	0.993679	1.19358	0.618738		2014-08-22	23.86	25.76	22.69	22		30.95	40.53	33.48	32.2		76.58	33.86	68.33	76		0.835369	3.33002	1.19771	0.856057
2013-08-23	21.96	21.68	24.34	23.1		33.26	33.32	34.19	29.81		65.99	70.45	67.98	86.01		1.2131	1.21203	1.28336	0.470442		2014-08-23	23.16	25.96	21.97	23.2		34.67	39.66	35.41	32.2		66.39	37.83	64.4	61		1.27108	2.9585	1.34634	1.39109
2013-08-24	21.45	21.48	24.75	22.33		33.96	33.87	33.34	29.87		64.54	66.02	74.53	84.52		1.26482	1.2584	1.02084	0.520547		2014-08-24	23.26	27.44	22.46	23.4		35.86	39.96	31.41	33		61.82	38.08	77.48	53		1.53026	3.11755	0.757281	1.77747
2013-08-25	22.06	21.78	25.11	23.48		33.43	32.79	34.36	29.64		65.44	64.72	73.09	86.76		1.23272	1.20597	1.07855	0.445222		2014-08-25	24.38	26.55	22.39	22		34.43	40.29	31.11	33.5		68.6	36	79	53		1.25851	3.22228	0.706168	1.67645
2013-08-26	21.85	21.65	25.26	23.84		33.52	32.86	35.17	29.04		66.13	66.19	67.71	91.24		1.20811	1.14212	1.37099	0.294573		2014-08-26	24.05	26.78	22.84	22.8		30.67	39.95	28.96	31.6		78.83	38.47	84.41	60		0.755114	3.09792	0.494014	1.42676
2013-08-27	21.98	21.81	24.73	23.35		33.33	32.55	35.59	28.5		66.27	67.98	65.35	91.78		1.20312	1.11002	1.47119	0.260475		2014-08-27	23.74	27.98	22.61	21		30.26	40.19	28.07	28.4		81.68	38.56	83.31	89		0.653457	3.2715	0.528871	0.328319
2013-08-28	22.52	22.41	24.34	22.78		33.22	32.43	33.48	28.55		67.42	68.88	67.52	89.87		1.1621	1.07399	1.22834	0.320998		2014-08-28	23.3	27.2	22.02	21.4		28.75	39.14	26.92	27.4		85.16	39.86	87.25	90		0.499025	3.02793	0.380552	0.298472
2013-08-29	22.52	22.17	23.92	22.57		31.5	32.46	34.19	28.47		71.8	69.89	66.9	87.62		1.00587	1.06151	1.32665	0.392296		2014-08-29	23.46	26.65	21.81	21.6		29.18	38.64	28.67	26.8		87.3	40.89	85.65	86		0.427063	2.81289	0.454721	0.417861
2013-08-30	22.67	22.49	24.92	23.11		34.09	34.27	34.55	28.92		66.6	70.24	67.07	87.23		1.26314	1.2915	1.31984	0.429417		2014-08-30	23.77	27.38	22.73	21.8		30.06	39.53	27.31	26		85.88	38.79	88.04	93		0.474814	3.08181	0.378987	0.196705
2013-08-31	23.39	23.1	24.2	22.67		33.63	32.5	34.92	28.82		68.26	65.85	63.08	89.7		1.20036	1.10396	1.47975	0.326385		2014-08-31	23.76	27.34	21.18	21.4		30.23	40	28.65	28		86.25	37.44	84.46	77		0.462372	3.14978	0.463825	0.686485
2013-09-01	22.59	22.53	24.34	22.9		34.19	33.43	34.89	28.94		67.81	69.05	64.09	89.61		1.21738	1.0847	1.43927	0.329237		2014-09-01	21.78	25.64	21.01	21		29.65	33.25	30.01	27.8		82.68	57.49	75.49	86		0.548834	1.7038	0.77667	0.417861
2013-09-02	24.14	23.75	23.96	23.57		31.15	31.31	35.29	28.87		72.85	69.59	62.72	89.47		0.968415	1.00337	1.49418	0.354093		2014-09-02	21.35	25.55	20.51	21.8		31.6	34.86	31.27	27.6		75.12	56.02	77	73		0.836641	1.86733	0.728822	0.805874
2013-09-03	23.35	23.1	24.01	23.01		28.98	30.77	35.69	28.92		80.06	71.87	61.62	88.9		0.670523	0.893471	1.53827	0.351736		2014-09-03	22.17	25.1	21.67	22		32.44	30.49	31.74	29.6		76.14	75.19	77.59	65		0.851063	0.884949	0.753582	1.10908
2013-09-04	22.08	21.88	23.32	22.13		30.91	32.13	34.69	28.46		72.4	73.43	60.55	91.27		0.928106	1.16388	1.58116	0.276635		2014-09-04	23.27	25.59	21.9	21.8		31.13	28.52	30.82	30.2		76.79	88.85	78.74	64		0.827878	0.39771	0.714911	1.21057
2013-09-05	21.82	21.64	21.73	21.48		32.82	33.59	34.87	28.38		66.65	67.37	60.09	89.84		1.18956	1.32439	1.50933	0.303247		2014-09-05	22.99	25.14	22.1	22		30.18	30.12	29.71	29.8		79.82	89.83	80.05	66		0.678594	0.362754	0.632174	1.07739
2013-09-06	21.83	21.64	22.18	21.4		30.78	31.03	34.56	28.5		72.49	62.87	59.3	87.65		0.92508	0.974512	1.53921	0.368613		2014-09-06	23.31	24.14	21.81	22		27.49	30.52	27.61	30.6		87.45	82.98	85.48	61		0.397683	0.607087	0.433381	1.31145
2013-09-07	22.31	22.3	21.45	21.67		28.12	28.96	35.07	28.06		82.17	71.02	55.99	82.98		0.564995	0.707274	1.66439	0.507999		2014-09-07	22.54	23.55	21.95	21		26.18	30.94	28.47	26.6		87.38	78.96	80.95	98		0.376672	0.750477	0.603655	0.0562013
2013-09-08	21.61	21.99	23.46	21.05		27.19	27.39	33.36	28.22		86.93	77.68	62.55	85.31		0.390103	0.458154	1.4163	0.438455		2014-09-08	21.79	24.19	21.34	21		29.9	32	31.61	23.7		78.92	77.43	74.2	90		0.667981	0.853563	0.867578	0.264442
2013-09-09	21.89	21.78	22.14	22.23		28.4	29.23	34.07	28.8		84.33	84.65	64.3	83.59		0.496549	0.605873	1.35012	0.519998		2014-09-09	21.27	23.67	21.1	21.2		28.33	31.18	31.35	29.8		83.47	78.83	74	61		0.493374	0.755114	0.874303	1.23583
2013-09-10	22.11	22.07	23.19	21.72		28.93	29.04	34.4	28.26		86.03	80.88	63.66	83.93		0.44268	0.54725	1.37432	0.479644		2014-09-10	21.85	24.54	20.93	21.4		29.54	31.75	30.5	30.2		82.19	76.4	76.93	61		0.564362	0.892516	0.73104	1.23583
2013-09-11	22.6	22.68	22.78	22.2		29.22	28.78	35.35	28.68		86.03	82.73	59.14	82.82		0.44268	0.44775	1.63767	0.544398		2014-09-11	22.11	24.02	21.25	21.8		30.73	31.46	31.48	30.2		78.89	77.1	74.31	62		0.709867	0.816821	0.863879	1.27783
2013-09-12	22.4	22.2	22.39	22.25		30.5	31.08	35.21	28.27		82.13	85.87	61.41	83.67		0.600915	0.67624	1.45941	0.517463		2014-09-12	22.58	23.1	20.68	22		30.26	30.39	31.53	30.2		77.15	80.38	74.64	60		0.768378	0.659763	0.852782	1.34508
2013-09-13	22.34	22.51	22.96	22.46		29.23	29.14	34.92	29.15		83.69	79.89	65.38	84.21		0.51683	0.555172	1.30928	0.500352		2014-09-13	22.33	23.09	21.55	22.4		29.2	30.69	31.39	30.4		84.01	80.54	74.63	60		0.50669	0.654382	0.853118	1.34508
2013-09-14	22.56	22.9	23.99	22.89		29.26	29.57	35.01	29.43		82.64	82.48	61.94	83.71		0.550102	0.595871	1.52545	0.547785		2014-09-14	22.97	23.8	22.59	22.2		30.19	29.92	29.98	31.3		85.3	80.19	80.52	57		0.494318	0.666152	0.655055	1.44596
2013-09-15	22.63	22.84	24.34	22.23		29.52	29.55	36.16	28.36		83.56	82.28	53.73	85.21		0.552829	0.590155	1.96456	0.468664		2014-09-15	22.86	22.73	22.27	22.4		30.01	30.23	30.28	30.4		84.14	82.85	79.7	68		0.533325	0.576704	0.682629	1.07607
2013-09-16	22.81	22.87	23	21.43		27.51	28.46	34.16	28.07		89.49	82.45	56.49	86.14		0.33304	0.451553	1.64548	0.413682		2014-09-16	22.94	22.64	22.31	21.8		29.06	30.69	27.91	31		86.27	80.29	84.68	60		0.461699	0.662789	0.485459	1.34508
2013-09-17	22.46	22.65	21.48	21.21		29.27	28.88	34.98	29.04		85.6	85.75	54.89	81.97		0.456306	0.428737	1.70599	0.571333		2014-09-17	22.93	22.46	22.26	21.8		30.25	30.93	29.23	30.4		83.28	74.8	81.47	65		0.562244	0.847402	0.587177	1.17695
2013-09-18	22.62	22.68	22.66	22.14		27.8	27.75	35.62	29.44		90	86.47	51.12	81.81		0.316879	0.330505	1.95911	0.576403		2014-09-18	23.4	22.99	22.28	22		30.16	31.42	29.69	30.4		84.13	73.65	80.52	67		0.533661	0.939879	0.61728	1.10969
2013-09-19	22	22.15	22.38	22.52		28.57	28.34	35.85	29.97		88.14	89.57	48.33	79.57		0.375819	0.377403	2.07093	0.687001		2014-09-19	23.7	23.4	22.66	22.6		28.76	31.11	29.86	30.2		88.64	76.97	80.8	67		0.382003	0.821458	0.645639	1.10969
2013-09-20	22.8	23.04	21.32	22.06		27.71	27.62	36.17	28.9		86.69	88.09	51.77	83.14		0.421766	0.472467	1.82398	0.534258		2014-09-20	23.28	23.59	23.16	22		27.11	32.51	28.95	30		91.1	69.48	84.13	69		0.282022	1.15422	0.533661	1.04244
2013-09-21	21.7	21.71	22.99	23.67		29.95	30.49	32.84	28.02		80.24	85.09	70.48	85.97		0.626153	0.745512	1.05295	0.444581		2014-09-21	22.61	20.85	22.41	21.2		30.91	30.78	30.24	28.6		82.13	67.78	80.69	77		0.600915	1.02098	0.649338	0.686485
2013-09-22	21.41	21.12	24.78	23.49		31.01	31.42	34.84	28.63		78.33	77.83	62.71	86.04		0.728698	0.788891	1.49458	0.469434		2014-09-22	22.69	20.71	22.22	20.8		31.19	31.39	31.13	29.7		80.34	70.07	76.62	66		0.661108	1.00646	0.7862	1.07739
2013-09-23	20.54	20.64	25.01	23.07		30.78	31.06	34.85	29.58		77.25	76.54	62.42	84.06		0.7209	0.791247	1.50621	0.536015		2014-09-23	23.08	21.55	22.01	21.4		30.86	31.53	31.13	31		81.35	71.01	77.93	58		0.627144	0.974848	0.742149	1.41234
2013-09-24	19.63	19.68	26.12	22.39		30.77	30.81	35.76	29.84		83.11	75.03	58.65	82.87		0.535209	0.590662	1.75566	0.576031		2014-09-24	22.07	20.6	22.65	22.2		31.75	31.34	30.27	30.6		76.26	66.28	80.44	62		0.798306	1.06852	0.657745	1.27783
2013-09-25	20.12	20.16	25.03	22.84		29.94	31.04	36.28	29.6		81.61	81.36	58.79	81.87		0.58274	0.680656	1.74972	0.609658		2014-09-25	20.69	21.09	22.54	21		32.1	31.18	31.51	32.8		72.83	64.36	76.17	49		0.913647	1.19847	0.849993	1.71498
2013-09-26	22.03	22.06	24.43	23		30.42	30.89	35.41	28.27		79.27	78.52	60.83	83.04		0.697089	0.694399	1.56993	0.537427		2014-09-26	19.98	22	21.14	20.6		32.12	31.32	31.88	33.4		67.36	65.84	73.01	40		1.09759	1.1487	0.907594	2.14014
2013-09-27	22.18	22.21	25.3	22.08		30.78	30.92	35.32	27.7		77.76	79.35	59.39	90.19		0.747866	0.776449	1.72424	0.292801		2014-09-27	20.01	22.2	18.97	23.8		32.02	31.6	31.03	32.4		65.79	66.98	71.63	52		1.15038	1.11037	0.898986	1.81529
2013-09-28	22.18	22.05	24.49	22.14		30.9	31.47	35.06	28.28		77.29	76.91	56.51	90.22		0.76367	0.837313	1.74308	0.309908		2014-09-28	21.83	22.18	20.03	22.2		32.35	32.05	31.01	32		64.87	66.94	75.19	53		1.25305	1.17922	0.786177	1.67645
2013-09-29	21.43	21.28	24.89	21.91		29.75	30.26	35.3	27.96		77.88	75.1	53.98	86.25		0.700936	0.712978	1.95395	0.410399		2014-09-29	21.59	21.18	21.43	21		32.26	31.83	30.95	32.4		69.84	65.16	78.43	50		1.01419	1.17157	0.725335	1.68135
2013-09-30	22.16	22.22	23.2	20.95		28.34	29.83	34.41	27.7		82.14	77.5	58.2	82.69		0.565946	0.723318	1.58081	0.516655		2014-09-30	22.06	21.19	20.97	21.4		32.85	32.5	30.8	32		66.84	60.58	77.74	50		1.18279	1.32558	0.705373	1.68135
2013-10-01	22.46	22.72	24.05	20.92		26.23	26.69	34.17	28.25		88.81	78.49	61	84.11		0.33399	0.402639	1.56312	0.474272		2014-10-01	21.79	21.71	21.05	21.2		33.13	30.53	31.07	32.2		65.69	67.24	74.54	51		1.2238	1.10162	0.856145	1.64773
2013-10-02	22.03	22.26	24.44	21.4		26.94	25.77	34.97	28.5		88.42	86.51	58.07	85.71		0.345631	0.34772	1.68056	0.426516		2014-10-02	20.93	22.48	19.69	19.8		33.77	31.75	32.18	33.8		66.07	66.88	68.61	43		1.21025	1.18136	0.994683	1.91674
2013-10-03	21.76	21.49	23.37	21.06		30	30.72	33.84	26.71		79.74	88.35	61.21	85.43		0.641997	0.742149	1.46698	0.409427		2014-10-03	22.25	23.01	20.04	19.8		34.17	32.5	32.5	33.6		64.32	63.38	67.69	40		1.34936	1.3062	1.08649	2.01762
2013-10-04	21.28	21.16	23.15	20.68		30.25	30.99	31.83	26.17		77.52	77.93	64.29	85.53		0.712344	0.80066	1.27374	0.406617		2014-10-04	22.79	23.39	21.47	19		33.98	32.89	32.87	34		65.95	61.64	65.69	41		1.28772	1.45072	1.2238	1.984
2013-10-05	19.41	19.98	23	20.79		30.09	30.76	34.8	24.87		81.54	76.19	58.21	90		0.550979	0.643264	1.58043	0.264442		2014-10-05	22.9	23.19	21.1	20.6		33.53	32.95	31.92	33.8		68.68	66.2	72.02	42		1.18447	1.27826	0.940885	2.0688
2013-10-06	20.84	20.94	23.87	20.26		30.74	30.48	35.49	27.19		77.95	79.7	55.4	84.98		0.698718	0.69143	1.78757	0.422072		2014-10-06	22.33	23.8	21.71	22		33.38	32.65	31.94	34.4		70.01	69.98	70.77	41		1.06971	1.13531	0.982919	2.23129
2013-10-07	22.09	22.42	24.04	20.91		30.14	30.44	35.13	28.16		80.96	78.18	57.24	84.73		0.640259	0.641268	1.71382	0.455767		2014-10-07	22.88	24.01	21.79	21.8		33.57	31.87	30.94	33.7		69.09	67.44	74.92	47		1.16897	1.16138	0.843366	1.89046
2013-10-08	23.18	23.01	24.09	20.98		28.64	29.38	35.01	28.39		85.14	80.93	57.21	84.49		0.470882	0.626472	1.71502	0.46293		2014-10-08	22.33	21.36	22.03	23		32.3	31.32	29.8	31.8		72.97	66.32	78.23	54		0.964134	1.13256	0.689846	1.64078
2013-10-09	21.91	22.05	24.65	20.44		28.56	29.26	34.23	28.32		82.7	81.37	60.22	81.61		0.548201	0.621717	1.59438	0.54889		2014-10-09	23.1	19.3	21.39	21		32.7	31.3	30.79	31.2		69.93	61.88	77.75	66		1.07257	1.20794	0.748202	1.14332
2013-10-10	22.1	22.26	24.23	20.81		28.98	29.7	34.61	28.09		80.87	80.38	58.58	82.97		0.60619	0.715196	1.66011	0.508298		2014-10-10	23.02	18.42	21.77	21		33.73	31.81	31.86	31.8		68.26	60.32	74.48	55		1.20036	1.25738	0.858162	1.51322
2013-10-11	21.66	21.17	23.44	21.46		30.36	31	31.78	27.38		76.27	77.43	71.53	81.08		0.79797	0.856481	1.0155	0.564709		2014-10-11	23.32	19.7	22.13	20.4		33.51	31.37	31.3	32.6		66.35	57.37	72.89	52		1.27259	1.35086	0.911629	1.6141
2013-10-12	21.65	21.76	22.25	21.67		30.16	30.48	31.66	29.13		80.61	74.53	64.39	75.26		0.614428	0.716592	1.19746	0.783959		2014-10-12	21.25	19.63	19.15	17.4		31.68	32.23	32.69	31.2		57.62	49.94	59.33	55		1.42511	1.5863	1.28875	1.34312
2013-10-13	22.1	22.03	22.85	21.1		30.99	31.39	32.38	28.35		78.2	78.69	57.69	82.14		0.73307	0.781829	1.50916	0.533071		2014-10-13	22.1	19.45	18.52	20.6		33.83	32.65	33.36	31.6		63.43	47.68	56.11	25		1.30442	1.75937	1.39078	2.52203
2013-10-14	22.74	22.66	20.98	19.71		30.19	30.81	33.59	26.38		79.85	76.75	56.65	89.35		0.677585	0.747866	1.54625	0.299272		2014-10-14	22.69	16.24	19.01	21.8		35.6	26.95	33.61	33.2		59.62	65.99	62.23	41		1.61843	0.84596	1.27009	2.10447
2013-10-15	21.75	21.47	20.87	20.54		30.78	31.59	34	25.36		78.15	77.76	48.34	88.97		0.734751	0.805704	1.84266	0.29168		2014-10-15	22.89	16.18	20.39	23.8		33.16	27.63	32.63	34.2		67.59	63	69.73	41		1.2257	0.920333	1.01789	2.36472
2013-10-16	22.06	22.03	20.48	19.58		30.96	30.62	34.28	26.34		77.73	76.04	46.07	89.42		0.748874	0.738114	1.92363	0.27978		2014-10-16	22.98	15.9	20.91	21.2		33.39	27.93	32.5	33.6		66.11	58.81	72.23	40		1.28167	1.02455	0.933823	2.14014
2013-10-17	20.81	20.88	21.17	19.73		30.97	31.39	34.57	26.48		77.36	78.05	43.41	82.18		0.717414	0.823526	2.01851	0.500754		2014-10-17	22.4	17.71	21.31	21.4		33.81	29.27	32.7	33.5		67.15	55.63	70.32	48		1.24234	1.24683	1.05866	1.85479
2013-10-18	21.41	20.84	20.82	19.41		30.89	31.27	35	27.02		76.82	75.51	42.79	84.35		0.779475	0.978883	2.04063	0.439775		2014-10-18	21.85	16.78	20.43	21.8		33.62	29.15	32.53	31.6		65.09	54.59	67.36	57		1.24521	1.20083	1.09759	1.44596
2013-10-19	19.07	18.53	19.42	19.36		30.11	31.59	34.25	26.72		73.6	70.89	39.28	82.62		0.787966	0.967115	2.04183	0.48839		2014-10-19	21.3	16.58	20	20.6		33.83	29.1	32.59	32		64.06	51.89	66.95	48		1.28195	1.27223	1.11137	1.74861
2013-10-20	17.35	18	20.13	18.59		30.87	31.54	33.23	25.97		68.22	69.48	36.57	76.55		0.948544	1.036	2.13296	0.620117		2014-10-20	20.72	16.79	19.94	18.6		34.42	30.3	32.92	31.7		60.96	51.5	64	49		1.39252	1.36288	1.21057	1.61608
2013-10-21	19.59	18.07	18.44	16.68		30.05	30.76	32.41	25.63		78.24	65.29	38.98	69.44		0.649475	0.804979	1.9336	0.760145		2014-10-21	21.14	18.28	19.97	19.2		34.04	31.06	32.34	32.2		63.14	51.29	66.1	40		1.31476	1.45386	1.13996	1.90127
2013-10-22	21.22	20.8	16.39	17.07		27.72	28.14	31.77	25.99		84.6	73.03	39.36	70.51		0.459647	0.510685	1.80993	0.73353		2014-10-22	21.05	19.57	19.77	20.4		33.8	31.59	32.87	32.4		61.68	49.3	67.15	44		1.36684	1.60658	1.10465	1.88311
2013-10-23	21.53	21.39	15.5	17.39		28.12	27.23	30.42	26.08		87.53	82.89	47.26	75.65		0.372195	0.350406	1.39467	0.605678		2014-10-23	18.24	19.44	19.31	17.8		33.13	31.19	32.83	32.2		57.8	49.3	61.98	39		1.33723	1.60658	1.2785	1.93296
2013-10-24	21.63	21.16	16.22	18.47		25.44	25.52	30.94	25.97		92.19	88.26	49.22	80.86		0.219466	0.245319	1.42695	0.506142		2014-10-24	18.95	20.1	19.57	19.5		32.36	31.21	32.09	31.8		54.29	51.13	65.89	41		1.44845	1.54859	1.08087	1.86959
2013-10-25	21.51	21.15	18.77	18.08		25.88	26.02	31.31	26.39		91.47	91.27	47.55	79.81		0.239699	0.28466	1.66203	0.533909		2014-10-25	19.33	18.84	18.56	23		29.36	30.52	25.35	32		65.73	54.2	82.71	38		1.02286	1.367	0.430069	2.21148
2013-10-26	20.78	20.87	16.4	17.48		29.29	29.81	31.22	25.6		84.11	89.87	43.18	81.36		0.503521	0.582424	1.59668	0.463649		2014-10-26	18.27	18.86	17.56	17.2		24.79	30.01	27.4	25.3		84.43	55.28	80.27	55		0.387286	1.33477	0.521744	1.11932
2013-10-27	22.11	22.04	17.42	17.19		28.65	28.99	30.3	24.83		86.15	81.62	42.74	81.56		0.438877	0.503204	1.60904	0.458674		2014-10-27	18.04	19.09	18.58	17.6		29.85	28.95	28.92	20.8		73.22	56.07	75.78	98		0.752536	1.31119	0.680598	0.0439526
2013-10-28	21.4	20.75	16.27	16.19		29.69	30.58	31.1	23.99		81.93	84.12	43.86	79.39		0.5726	0.65182	1.57757	0.481981		2014-10-28	17.78	19.29	18.64	14.6		32.1	29.72	30.67	24.2		61.8	52.24	67.09	74		1.14016	1.4255	0.982271	0.571384
2013-10-29	19.19	18.3	17.46	15.88		29.56	29.78	32.13	24.43		74.52	79.43	34.69	73.48		0.760507	0.837214	1.94932	0.620191		2014-10-29	16.13	17.67	15.82	14.5		32.03	30.39	30.53	28.8		59.61	51.63	57.44	48		1.20553	1.44371	1.19596	1.29344
2013-10-30	16.79	16.52	17.89	16		28.83	29.16	32.02	24.42		72.36	71.95	33.4	69.04		0.730918	0.795706	1.98782	0.724024		2014-10-30	15.58	16.97	14.93	13.8		32.38	29.21	31	30.2		58.31	49.89	60.61	33		1.17152	1.40812	1.04164	1.77176
2013-10-31	17.37	15.59	17.32	15.64		28.62	29.24	30.56	25.66		78.25	69.91	39.24	64.06		0.575162	0.694161	1.7074	0.840485		2014-10-31	16.94	15.38	14.87	14		32.8	29.28	30.1	30.6		56.61	47.23	63.28	32		1.29507	1.39546	0.971031	1.79821
2013-11-01	18.44	18.43	16.87	16.53		29.31	29.56	29.18	25.25		79.3	73.75	47.06	67.86		0.581684	0.660085	1.48765	0.751619		2014-11-01	18.38	14.22	16.97	14.4		30.85	29.26	31.99	31.4		63.11	45.39	60.65	30		1.10106	1.35836	1.17449	1.85109
2013-11-02	20	19.64	14.59	16		29.55	30.26	29.54	24.91		83.41	76.51	37.15	70.99		0.495165	0.601122	1.66202	0.678421		2014-11-02	17.73	13.7	17.51	14.4		32.9	29.68	32.73	30.6		57.02	45.2	58.06	35		1.36195	1.36309	1.32899	1.71887
2013-11-03	21.21	20.95	12.74	15.28		29.08	29.41	28.47	23.87		82.49	79.86	32.77	70.7		0.554855	0.615696	1.57223	0.643906		2014-11-03	17.65	15.02	16.61	14.2		33.11	29.52	32.3	32.2		53.76	49.58	58.25	33		1.46525	1.33332	1.24612	1.88274
2013-11-04	19.93	20.15	13.26	14.76		29.72	30.02	28.35	23.5		80.19	80.57	30.68	68.59		0.591273	0.724702	1.6211	0.690276		2014-11-04	16.29	15.28	15.43	13		33.28	28.42	32.35	32.2		50.01	55.29	52.41	27		1.49206	1.11211	1.33731	1.93043
2013-11-05	19.58	19.97	16.11	15.27		28.38	28.96	24.55	22.64		79.31	77.13	33.86	70.76		0.581403	0.717527	1.54674	0.603568		2014-11-05	17.62	15.15	14.83	12.6		33.16	29.09	32.17	32.4		49.93	56.13	53.27	26		1.58661	1.16011	1.31314	1.95687
2013-11-06	17.36	17.23	14.17	15.66		28.78	29.08	23.7	23.9		76.17	75.96	46.59	73.73		0.669639	0.75366	1.10248	0.577317		2014-11-06	17.76	14.9	16.23	14.6		33.86	29.04	32.76	31.6		50.29	51.44	53.17	33		1.57521	1.20787	1.39774	1.88274
2013-11-07	17.3	17.28	13.16	14.88		29.32	29.76	22.79	24.39		74.42	73.18	72.4	70.51		0.718815	0.793282	0.534861	0.648081		2014-11-07	17.45	18.85	16.12	14.4		33.1	29.66	33.09	31.6		50.88	49.43	52.41	29		1.55651	1.50937	1.42043	1.99515
2013-11-08	18.15	18.2	12.87	15.4		29.49	30.03	25.53	23.76		74.9	71.77	60.81	70.87		0.705327	0.823186	0.861251	0.64017		2014-11-08	16	17.3	15.39	12		32.29	29.01	31.91	31.4		46.52	54.82	49.99	27		1.59623	1.26959	1.40531	1.81579
2013-11-09	17.59	17.84	11.83	14.44		29.8	30.27	25.03	23.67		70.86	72.42	55.61	67.08		0.818853	0.904072	0.916292	0.72346		2014-11-09	18.52	14.57	15.51	18		30.78	27.79	24.32	30.8		62.24	40.93	63.74	35		1.12703	1.4693	0.796861	1.94007
2013-11-10	16.53	16.9	11.78	13.77		29.75	30.24	26.76	23.37		69.33	69.71	47.14	61.64		0.861847	0.939686	1.16167	0.791821		2014-11-10	21.19	12.43	19.04	19.6		33.51	29.05	32.48	29.4		67.29	42.02	72.14	42		1.16673	1.35591	0.882825	1.73114
2013-11-11	15.27	15.01	11.28	12.75		29.04	29.52	26.71	23.04		65.41	66.56	42.01	65.13		0.914705	0.976056	1.19702	0.675747		2014-11-11	21.88	13.39	20.25	19		33.48	27.7	32.85	29.6		64.88	39.08	68.22	60		1.2527	1.42466	1.06867	1.19389
2013-11-12	14.65	14.22	11.27	14.4		28.8	29.16	27.18	23.17		62.03	63.09	38.1	65.25		0.94446	1.03873	1.36033	0.717304		2014-11-12	22.06	13.27	18.78	18.6		32.66	27.65	31.44	31.8		67.26	39.9	72.8	44		1.1678	1.40549	0.861911	1.77452
2013-11-13	14.33	13.99	12.97	13.66		28.88	29.47	26.37	23.63		66.24	58.24	37.22	66.41		0.839741	0.941973	1.37967	0.69336		2014-11-13	21.94	10.41	20.72	19.2		31.73	27.2	29.88	31.4		68.78	39.69	74.72	54		1.04984	1.24491	0.80107	1.45764
2013-11-14	14.11	13.83	9.46	14.23		28.53	28.97	26.1	23.72		62.46	62.13	38.92	65.69		0.933765	1.01784	1.18367	0.708222		2014-11-14	21.48	10.07	20.55	21.4		32.24	26.74	27.33	25.7		67.08	39.84	81.19	69		1.107	1.24181	0.528574	0.871121
2013-11-15	14.19	13.63	11.07	14.27		28.4	28.7	26.76	23.68		64.63	59.08	33.38	64.97		0.879788	0.97207	1.37516	0.723084		2014-11-15	21.43	11.46	19.76	20		33.86	27	31.3	27.7		58.66	40.42	71.44	69		1.47456	1.30935	0.905006	0.871121
2013-11-16	13.18	12.42	13.05	14.91		29.47	30.01	26.92	24.69		70.12	60.92	30.75	63.24		0.743231	0.823325	1.52186	0.807849		2014-11-16	20.17	12.57	19.27	18.2		33.78	26.89	32.22	30.8		57.42	38.28	65.36	51		1.43184	1.35638	1.09767	1.46251
2013-11-17	17.66	16.69	12.04	14.1		28.38	29.21	27.26	24.76		77.35	66.9	33.1	61.1		0.63648	0.690723	1.47021	0.854878		2014-11-17	20.67	12.8	18.46	16.4		33.26	27.06	32.03	30.8		58.38	38.42	66.4	46		1.39956	1.3533	1.06471	1.51744
2013-11-18	18.89	18.46	9.21	13.58		29.66	30.66	27.84	24.45		75.92	73.88	33.41	58.1		0.71872	0.808859	1.37454	0.920807		2014-11-18	21.32	12.22	18.84	18.2		32.82	26.63	31.57	30.8		58.77	37.72	70.2	53		1.47063	1.36868	0.944299	1.40282
2013-11-19	18.95	18.9	10.46	13.79		31.62	31.71	27.4	22.87		69.5	72.9	32.07	57.58		0.966481	1.07168	1.4022	0.875627		2014-11-19	17.65	13.58	19.08	19		33.02	26.24	31.75	30.6		41.66	39.31	68.9	55		1.84867	1.33374	0.985494	1.34312
2013-11-20	15.71	14.93	13.06	13.95		31.12	31.39	28.27	22.6		66.83	66.18	29.38	63.14		0.932099	1.05181	1.6515	0.760859		2014-11-20	16.41	10.7	18.24	14		32.56	26	31.93	29.8		38.62	43.13	61.09	42		1.83202	1.1739	1.23298	1.44268
2013-11-21	17	15.95	10.81	12.87		32.01	32.1	26.94	23.04		64.84	62.57	33.19	66.54		1.04943	1.14882	1.37908	0.648422		2014-11-21	15.75	12.96	15.9	13.8		32.31	26.44	31.09	29.8		40.52	40.05	59.35	40		1.77531	1.31748	1.14229	1.49243
2013-11-22	16.33	15.81	10.66	13.74		31.86	31.87	26.62	22.64		65.5	61.51	40.65	70.56		1.02973	1.11363	1.22509	0.607696		2014-11-22	15.14	12.07	15.73	15.6		32.53	25.28	31.03	30.8		41.77	41.45	61.78	45		1.6363	1.20858	1.07401	1.54554
2013-11-23	17.88	17.06	12.52	13.44		30.91	31.13	27.7	22.56		68.39	60.37	38.4	68.2		0.94347	1.05301	1.44056	0.656411		2014-11-23	15.94	11.7	16.05	15.4		32.31	25.65	31.22	30.6		45.86	38.95	62.44	46		1.61593	1.26019	1.05546	1.51744
2013-11-24	20.33	19.66	12.25	13.07		31.3	31.5	27.1	22.07		75.09	64.72	39.83	69.59		0.789346	0.838779	1.32231	0.589316		2014-11-24	15.42	8.99	15.84	13.4		31.91	25.62	31.2	29.8		46.15	41.39	59.64	43		1.51322	1.1358	1.13414	1.41781
2013-11-25	20.77	20.69	12.11	13.33		32.15	32.16	28.75	22.57		70.48	73.53	39.81	69.31		0.99267	1.02361	1.40759	0.594742		2014-11-25	15.67	11	14.45	11.4		31.94	25.33	31.12	29		42.44	41.02	56.57	46		1.61747	1.21746	1.14847	1.26283
2013-11-26	19.66	19.48	11.83	12.79		32.5	32.64	28.99	22.7		66.54	69.56	38.34	68.25		1.12516	1.16888	1.44197	0.615284		2014-11-26	15.85	9.12	13.65	11		31.93	25.78	31.46	28.8		40.88	40.14	51.44	36		1.66131	1.16003	1.28413	1.40648
2013-11-27	16.49	16.21	12.82	13.91		31.25	30.89	28.74	23.81		56.75	65.24	37.06	69.15		1.21535	1.26706	1.4719	0.636801		2014-11-27	15.21	12.99	13.24	11.4		32.37	25.8	30.51	28.8		38.83	34.72	49.58	34		1.71892	1.43461	1.25414	1.54346
2013-11-28	16.1	15.47	14.02	14.47		29.94	29.79	28.55	23.37		54.5	54.91	36.92	73.95		1.27858	1.2516	1.56904	0.53772		2014-11-28	14.51	14.63	12.91	11.8		32.64	27.42	31.79	30.2		39.63	40.4	48.35	32		1.69644	1.48248	1.36584	1.69142
2013-11-29	17.78	17.63	11.33	13.79		30.81	30.24	28.32	24.18		67.78	52.67	34.55	63.19		0.961677	0.80115	1.43835	0.759827		2014-11-29	15.82	14.72	14.98	12.4		32.3	27.89	32.18	29.8		37.33	43.41	45.72	41		1.87052	1.40761	1.5253	1.46756
2013-11-30	17.64	17.51	10.62	12.89		31.86	31.76	27.95	22.79		66.09	71.49	31.94	59.06		1.01212	1.02107	1.49571	0.793377		2014-11-30	17.35	12.94	14.18	11.8		32.36	27.24	32.06	29.8		34.85	43.09	39.54	29		1.94454	1.33088	1.69897	1.66039
2013-12-01	19.07	18.46	12.15	13.5		32.68	32.8	26.94	22.7		68.32	65.79	30.6	55.84		1.00387	1.10147	1.52516	0.911544		2014-12-01	18.06	11.06	15.04	12.4		32.65	26.64	31.84	30		35.99	41.93	40.74	30		2.02834	1.19867	1.66525	1.74117
2013-12-02	20.31	20.19	10.4	13.76		31.39	30.95	27.18	23.31		70.24	65.24	30.76	56.74		0.943032	0.953806	1.42924	0.892967		2014-12-02	15.84	9.38	14.54	10		32.9	26.65	32.91	29.8		39.52	44.05	40.35	31		1.80516	1.15491	1.6762	1.51636
2013-12-03	19.7	19.46	10.19	13.3		31.93	31.77	26.03	22.65		64.11	69.9	35.7	59.48		1.13728	1.15344	1.32727	0.785238		2014-12-03	16.8	11.83	15.07	10.2		32.46	26.74	33.1	29.8		36.95	41.07	39.42	32		1.88187	1.29506	1.80814	1.59023
2013-12-04	17.51	17.58	12.07	12.72		31.22	31.37	25.59	23.48		64.58	63.6	37.53	54.1		1.05719	1.12673	1.2895	0.947461		2014-12-04	15.3	12.01	14.81	10		32.66	26.12	33.6	29.8		32.37	39.98	36.58	30		1.90045	1.31902	1.89291	1.53834
2013-12-05	16.21	16.07	9.93	12.36		31.13	31.41	25.85	23.01		56.25	62.25	36.82	56.88		1.2294	1.28083	1.22437	0.835624		2014-12-05	14.71	12.97	14.02	9		31.76	25.87	32.95	30		38.48	40.07	37.33	30		1.72875	1.31704	1.76107	1.53834
2013-12-06	14.84	14.63	10.91	12.46		30.62	30.78	26.66	22.42		54.86	54.42	29.92	58.54		1.19369	1.2606	1.44658	0.803454		2014-12-06	15.45	10.22	14.53	8.9		32.02	26.49	32.49	29.4		41.29	39.44	48.69	31		1.64979	1.25007	1.44185	1.51636
2013-12-07	12.72	12.53	12.21	12.52		29.96	30.05	25.86	22.65		48.72	52.33	29.14	57.89		1.27553	1.39766	1.55724	0.816051		2014-12-07	15.77	10.91	14.77	8.9		32.7	25.76	32.91	29.4		40.8	37.14	45.32	37		1.76695	1.29755	1.53654	1.38451
2013-12-08	12.74	11.28	9.79	13.06		31.42	31.65	25.18	22.71		52.43	43.81	36.02	62.73		1.25795	1.31732	1.23987	0.722256		2014-12-08	15.51	11.49	16.25	11.4		33.04	25.31	32.9	30.2		41.02	35.17	45.44	35		1.76039	1.33821	1.62846	1.52008
2013-12-09	13.07	12.44	11.38	12.77		31.48	31.56	24.52	22.63		41.79	47.04	38.78	66.95		1.53932	1.61283	1.18638	0.640477		2014-12-09	17.5	9.96	17.76	12.2		32.76	24.67	32.88	30.6		48.19	32.26	50.62	33		1.64175	1.31274	1.56475	1.66655
2013-12-10	11.87	11.72	10.69	12.76		31.87	31.91	25.26	22.29		42.14	39.01	42.05	64.4		1.4392	1.47999	1.12301	0.689893		2014-12-10	18.92	8.36	18.38	15		32.56	22.74	32.34	30.6		49.17	32.92	55.8	37		1.6107	1.14406	1.40061	1.66599
2013-12-11	12.07	11.93	8.9	11.28		32.23	32.09	25.51	21.88		39.12	40.5	39.89	61.52		1.60992	1.69825	1.16487	0.69974		2014-12-11	20.09	6.73	20.01	17.2		26.96	22.52	27.89	29.4		63.96	34.15	69.72	49		1.01275	1.0528	0.850888	1.43313
2013-12-12	13.5	12.36	10.45	9.93		31.65	31.45	25.56	20.4		43.91	35.78	40.61	64.77		1.48326	1.48895	1.22592	0.600853		2014-12-12	18.27	9.55	18.98	19.6		28.61	22.48	29.15	27		57.2	31.04	70.36	59		1.20271	1.254	0.884671	1.15213
2013-12-13	13.16	11.7	7.95	10.39		31.56	31.5	26.39	18.71		49.4	40.14	38.22	64.43		1.33808	1.43647	1.19724	0.568689		2014-12-13	18.7	8.27	17.52	19.8		30.97	16.3	29.31	25.6		57.71	59.41	67.18	68		1.26224	0.569398	0.922264	0.846215
2013-12-14	14.88	13.27	7.95	10.46		31.85	31.95	26.05	19.99		46.27	42.25	30.71	62.91		1.50985	1.61495	1.34277	0.632576		2014-12-14	19.95	9.26	18.69	18.2		28.89	17.9	28.15	25		57.4	78.52	71.14	62		1.27149	0.321766	0.810985	0.945207
2013-12-15	12.99	12.74	7.32	11.8		32.7	32.92	22.64	21.21		35.33	38.93	49.86	62.07		1.71015	1.79345	0.801633	0.689739		2014-12-15	18.14	9.71	17.69	18.8		31.65	17.61	30.7	30.2		54.63	71.67	65.57	46		1.35417	0.424377	1.02764	1.61175
2013-12-16	12.64	12.16	8.25	12.13		31.18	31.41	21.98	20.65		41.09	32.18	51.59	65.18		1.46532	1.54193	0.82564	0.633185		2014-12-16	18.33	6.68	17.23	18.6		30.69	18.7	31.34	30.4		49.12	49.72	57.61	55		1.51863	0.705329	1.26522	1.34312
2013-12-17	11.88	11.45	10.67	10.4		30.13	30.35	21.24	19.44		45.12	38.01	50.51	75.28		1.36508	1.39169	0.84406	0.395221		2014-12-17	14.99	4.56	14.78	12.6		29.23	18.26	29.93	28.2		40.16	42.39	48.12	56		1.58242	0.756413	1.37193	1.02897
2013-12-18	12.68	11.55	9.66	10.86		30.12	30.26	22.6	18.66		47.5	40.49	43.04	70.51		1.30588	1.31966	1.03579	0.471483		2014-12-18	11.01	4.71	12.53	9.2		29.06	19.38	29.47	26.8		35.3	40.13	46.74	38		1.51306	0.839858	1.32478	1.27979
2013-12-19	12.61	11.69	9.05	9.57		30.29	30.33	22.03	19.23		47.23	43.57	41.43	67.24		1.31259	1.41184	0.998921	0.523763		2014-12-19	11.2	7.17	14.42	9.4		29.18	18.91	29.85	28		36.05	41.03	49.91	35		1.49552	0.883358	1.32459	1.34172
2013-12-20	12.15	11.68	6.29	11.33		30.85	30.69	21.18	19.46		44.58	43.24	37.51	70.32		1.37851	1.45214	0.936087	0.506197		2014-12-20	12.11	4.05	13.27	7.7		27.59	20.1	29.16	28.2		34.64	41.3	44.65	39		1.43637	0.823445	1.37677	1.18212
2013-12-21	13.39	12.61	9.66	10.4		30.74	30.6	20.67	20.05		51.66	41.62	40.07	71.13		1.27831	1.26882	1.02212	0.492382		2014-12-21	12.9	5.98	12.94	6.9		29.6	19.82	29.77	26.7		27.58	38.63	39.38	29		1.80136	0.8609	1.50785	1.2911
2013-12-22	14.19	13.88	9.52	9.64		30.62	30.71	19.83	21.52		52.6	48.99	52.4	58.55		1.25346	1.2717	0.761024	0.706936		2014-12-22	12.75	7.7	12.15	6.7		30.67	16.98	30.61	27.4		35.01	36.46	46.42	33		1.61655	0.891341	1.33274	1.29839
2013-12-23	15.59	14.95	7.36	11.31		30.03	29.89	20.36	21.44		58.89	51.91	43.23	61.85		1.08712	1.12388	0.850403	0.693739		2014-12-23	13.41	5.33	13.56	9.8		30.61	19.92	30.59	26.8		47.76	40.07	49.9	40		1.38145	0.8407	1.32485	1.23851
2013-12-24	15.11	14.76	5.54	8.84		30	29.96	20.59	21.07		56.81	57.5	35.68	66.65		1.14213	1.18708	0.9635	0.533196		2014-12-24	13.27	7.91	14.23	9.4		30.83	18.84	30.99	28.6		43.67	40.72	49.95	37		1.4896	0.888002	1.32353	1.38451
2013-12-25	15.32	15.05	4.53	8.76		30.51	30.56	21.56	19.79		51	55.11	32.19	57.27		1.29577	1.31084	1.01578	0.683163		2014-12-25	13.97	5.69	13.35	10.2		30.68	20.44	30.54	28.4		34.33	43.3	44.42	40		1.73659	0.849354	1.38249	1.31858
2013-12-26	14.19	14.12	3.18	8.28		30.71	30.83	21.32	19.91		48.29	50.43	27.48	51.05		1.36743	1.40736	1.01731	0.782607		2014-12-26	12.98	4.54	12.81	8.5		29.57	21.65	30.73	29		36.67	43.32	38.3	37		1.57526	0.849055	1.53472	1.30044
2013-12-27	14.31	14.03	6.04	8.31		29.69	29.93	19.98	22.05		52.28	46.78	25.26	47.55		1.26192	1.26633	1.11959	0.894543		2014-12-27	13.2	4.38	13.11	10		28.88	21.45	30.23	27		40.85	35.56	36.44	36		1.47129	0.903966	1.58098	1.32108
2013-12-28	15.85	15.07	5.07	10.02		30.16	30.3	19.18	18.89		55.89	49.09	28.7	74.04		1.23952	1.22939	1.0002	0.415046		2014-12-28	12.25	6.56	12.01	8.5		29.04	19.18	29.86	27		35.19	31.21	42.91	38		1.51563	0.964988	1.33509	1.2015
2013-12-29	15.47	14.93	3.37	8.45		30.43	30.36	18.86	19.59		51.61	53.51	28.83	55.4		1.27964	1.28572	0.934455	0.71306		2014-12-29	12.1	6.9	15.14	10.2		31.07	18.72	31.7	27.6		39.17	33.12	51.47	37		1.51308	0.938195	1.36373	1.30044
2013-12-30	14.84	15.24	4.26	8.58		30.34	30.32	19.92	19.33		48.75	51.38	33.49	43.17		1.35527	1.39467	0.933004	0.851302		2014-12-30	16.1	6.17	15.98	16		32.49	19.68	32.45	29.2		44.63	35.06	49.11	42		1.65264	0.91098	1.51892	1.53376
2013-12-31	14.95	14.62	6.58	8.28		30.64	30.67	17.85	16.49		55.16	47.26	70.75	63.53		1.18576	1.28572	0.41032	0.511602		2014-12-31	18.49	6.69	17.47	19		32.25	19.28	31.84	29.6		57.79	36.35	55.96	47		1.33755	0.892884	1.31447	1.5819
												51.38

## Sheet: Suppl. Table 3
Supplementary Table-3 List of significantly associated marker trait assocaitons at p-value < 10-5
S.No	Location	Marker	Chromosome	Position	Gene Name	P-Value	Proportion of Variance Explained	Minor Allele	Major Allele	Putative biological function	Previous report	Trait reported
1	BG-1	S1_235490299	1	235490299	GRMZM2G144782_T02, GRMZM2G144782_T03, GRMZM2G144782_T01	8.46662e-06	0.0701833	T	C	IDP190
2	BG-1	S1_14803858	1	14803858	GRMZM5G857303_T02, GRMZM5G857303_T01	4.87009e-05	0.0587463	T	G	protein coding	Yuan et al 2019	Grain yield under heat stress
3	BG-1	S2_222675165	2	222675165		3.21414e-05	0.0614668	A	G
4	BG-1	S2_19456900	2	19456900		7.71257e-05	0.0557345	C	T
5	BG-1	S2_224064422	2	224064422		8.23406e-05	0.0553058	T	A
6	BG-1	S3_214902403	3	214902403	GRMZM2G126260_T02	3.52574e-06	0.0758889	T	A	pin10 (PIN-formed protein10)
7	BG-1	S3_201296037	3	201296037	GRMZM2G079430_T01, GRMZM2G079430_T02, GRMZM2G079430_T03	9.33248e-05	0.0544852	G	T
8	BG-1	S3_201296054	3	201296054	GRMZM2G079430_T01, GRMZM2G079430_T02, GRMZM2G079430_T03	9.33248e-05	0.0544852	A	G
9	BG-1	S5_182192616	5	182192616	GRMZM2G001033_T04, GRMZM2G001033_T03, GRMZM2G001033_T02, GRMZM2G001033_T01	6.76314e-05	0.0565953	G	C	CMP-sialic acid transporter 3
10	BG-1	S6_98030326	6	98030326	GRMZM2G073300_T02, GRMZM2G073223_T01	2.97589e-05	0.0619708	T	A
11	BG-1	S6_82814593	6	82814593	GRMZM2G145518_T01, GRMZM2G447967_T01	5.69386e-05	0.0577227	A	C	Basic endochitinase B
12	BG-1	S7_123305505	7	123305505		3.06344e-05	0.061781	T	C
13	BG-1	S7_30875396	7	30875396	GRMZM5G817964_T01	4.86643e-05	0.0587512	C	G	protein coding	Yuan et al 2019, Zaidi et al., 2015	Grain yield under heat stress, Grain yield under water logging stress
14	BG-1	S9_26618809	9	26618809	GRMZM2G051890_T01	2.39503e-06	0.0784018	A	T	protein coding
15	BG-1	S9_41360950	9	41360950	GRMZM2G400725_T01	3.06612e-06	0.076797	C	T	protein coding
16	BG-1	S9_84224804	9	84224804	GRMZM2G463953_T01	4.95156e-06	0.0736791	T	C	csu623a
17	BG-1	S9_27092384	9	27092384	GRMZM2G084739_T03, GRMZM2G084739_T02, GRMZM2G084739_T01	6.08048e-06	0.0723414	A	G	protein coding
18	BG-1	S9_82735720	9	82735720		9.20981e-06	0.0696345	C	G
19	BG-1	S9_26821739	9	26821739	GRMZM2G475360_T03, GRMZM2G475360_T02, GRMZM2G475360_T01	1.27409e-05	0.0675162	T	A	protein coding
20	BG-1	S9_26821740	9	26821740	GRMZM2G475360_T03, GRMZM2G475360_T02, GRMZM2G475360_T01	1.27409e-05	0.0675162	T	G	protein coding
21	BG-1	S9_52981740	9	52981740		1.59723e-05	0.0660397	A	G
22	BG-1	S9_78335638	9	78335638	GRMZM2G108200_T01	1.95818e-05	0.0647081	G	C	protein coding
23	BG-1	S9_59159678	9	59159678	GRMZM2G104481_T01, GRMZM2G104481_T02, GRMZM2G104481_T03	2.64657e-05	0.0627381	A	G	protein coding
24	BG-1	S9_41517742	9	41517742	GRMZM5G868431_T01	3.12283e-05	0.0616554	A	C	protein coding
25	BG-1	S9_89813408	9	89813408	GRMZM2G342738_T01	3.1325e-05	0.0616352	C	G	umc1271
26	BG-1	S9_90838968	9	90838968	GRMZM2G056166_T05, GRMZM2G056166_T02, GRMZM2G056166_T03, GRMZM2G056166_T01, GRMZM2G056166_T04	5.28351e-05	0.0582126	A	G	magi67004
27	BG-1	S9_75394229	9	75394229	GRMZM2G316007_T01	5.31185e-05	0.0581776	T	G	Protein coding
28	BG-1	S9_42839481	9	42839481	GRMZM2G465169_T02, GRMZM2G465169_T01	5.45913e-05	0.0579985	A	T	pza03469
29	BG-1	S9_96718508	9	96718508	GRMZM2G028604_T01	5.4963e-05	0.057954	C	G	hlt1	McNellie et al., 2018	Leaf firing
30	BG-1	S9_78793317	9	78793317	GRMZM5G803535_T01	5.57327e-05	0.0578629	A	G
31	BG-1	S9_59288335	9	59288335		6.53144e-05	0.0568237	T	A
32	BG-1	S9_153214180	9	153214180	GRMZM2G487197_T01	6.67216e-05	0.056684	T	A
33	BG-1	S9_100685970	9	100685970	GRMZM2G507533_T01	6.87717e-05	0.0564857	C	T
34	BG-1	S9_142051682	9	142051682	GRMZM2G472203_T01, GRMZM2G472203_T02, GRMZM2G172652_T01	7.73155e-05	0.0557184	A	G	transposable_element
35	BG-1	S9_96190111	9	96190111	GRMZM2G141288_T01, GRMZM2G141288_T04, GRMZM2G141288_T02, GRMZM2G141288_T03	8.01697e-05	0.0554809	C	G	Putative leucine-rich repat protein kinase family protein	Yuan et al 2019, McNellie et al., 2018	Days to 50% anthesis under heat stress, Leaf firing
36	BG-1	S9_25926625	9	25926625	GRMZM2G083716_T01, GRMZM2G083716_T03, GRMZM2G083716_T02, GRMZM2G083716_T05, GRMZM2G083716_T04	8.04343e-05	0.0554593	C	A	Chaperonin 60 subunit beta 2 chloroplastic
37	BG-1	S9_25926626	9	25926626	GRMZM2G083716_T01, GRMZM2G083716_T03, GRMZM2G083716_T02, GRMZM2G083716_T05, GRMZM2G083716_T04	8.04343e-05	0.0554593	A	C	Chaperonin 60 subunit beta 2 chloroplastic
38	BG-1	S9_25926627	9	25926627	GRMZM2G083716_T01, GRMZM2G083716_T03, GRMZM2G083716_T02, GRMZM2G083716_T05, GRMZM2G083716_T04	8.04343e-05	0.0554593	T	A	Chaperonin 60 subunit beta 2 chloroplastic
39	BG-1	S9_27019375	9	27019375	GRMZM2G168214_T01, GRMZM2G168214_T02, GRMZM2G168214_T04, GRMZM2G168214_T03	8.36202e-05	0.0552047	T	G	WAT1-related protei
40	BG-1	S9_150711941	9	150711941	GRMZM2G303296_T01, AC196059.3_FGT003	8.90272e-05	0.0547941	A	G
41	BG-1	S9_78793363	9	78793363	GRMZM5G803535_T01	9.47695e-05	0.0543845	T	C
42	BG-1	S9_25813165	9	25813165	GRMZM2G042323_T02, GRMZM2G042323_T03, GRMZM2G042323_T01	9.54419e-05	0.0543382	G	A
43	BG-1	S9_26830815	9	26830815	GRMZM2G030252_T01	9.75e-05	0.0541983	G	C
44	BG-1	S9_26830818	9	26830818	GRMZM2G030252_T01	9.75e-05	0.0541983	T	C
45	LU	S1_182902895	1	182902895	GRMZM2G107163_T01	5.64213e-06	0.0728288	T	G	protein coding
46	LU	S1_182902896	1	182902896	GRMZM2G107163_T01	5.64213e-06	0.0728288	T	C	protein coding	Yuan et al 2019	Days to 50% anthesis under heat stress
47	LU	S1_68932267	1	68932267	GRMZM2G506681_T01	5.06974e-05	0.0584831	C	T
48	LU	S1_274011168	1	274011168		8.35692e-05	0.0552087	C	T
49	LU	S2_184967723	2	184967723	GRMZM2G414252_T01	3.15623e-05	0.0615858	C	A	bhlh20
50	LU	S2_48739264	2	48739264	GRMZM2G361100_T01, GRMZM5G868745_T01	3.7708e-05	0.0604213	A	C	protein coding	Fery et al 2016	Heat susceptibility index for grain yield
51	LU	S2_15986574	2	15986574	GRMZM2G114220_T02, GRMZM2G114220_T01	5.08323e-05	0.0584657	C	T	Protein coding
52	LU	S2_2110289	2	2110289	GRMZM2G145825_T01	5.45917e-05	0.0579984	C	T
53	LU	S2_2110293	2	2110293	GRMZM2G145825_T01	5.45917e-05	0.0579984	T	G
54	LU	S2_139318406	2	139318406		5.70199e-05	0.0577134	A	C
55	LU	S2_2479261	2	2479261	GRMZM2G081445_T01	6.29917e-05	0.0570609	G	T	Hydroxyproline-rich glycoprotein family protein
56	LU	S2_15986577	2	15986577	GRMZM2G114220_T02, GRMZM2G114220_T01	8.01402e-05	0.0554833	A	C	Protein coding
57	LU	S2_22971774	2	22971774	GRMZM2G034668_T01, GRMZM2G034668_T02, GRMZM2G034668_T03	9.22879e-05	0.0545584	T	C
58	LU	S2_22971779	2	22971779	GRMZM2G034668_T01, GRMZM2G034668_T02, GRMZM2G034668_T03	9.22879e-05	0.0545584	C	T
59	LU	S2_22971781	2	22971781	GRMZM2G034668_T01, GRMZM2G034668_T02, GRMZM2G034668_T03	9.22879e-05	0.0545584	C	G
60	LU	S3_167437391	3	167437391	GRMZM2G044092_T01	1.78037e-05	0.0653303	G	C	TIDP3759	Fery et al 2016, Zaidi et al., 2015	Heat susceptibility index for grain yield, Grain yield under water logging
61	LU	S3_208403549	3	208403549		5.95529e-05	0.0574286	G	C		McNellie et al., 2018	leaf firing and plant death
62	LU	S4_218320856	4	218320856		2.80896e-05	0.0623485	G	A
63	LU	S4_71495241	4	71495241		9.51357e-05	0.0543592	G	C
64	LU	S5_191376812	5	191376812	GRMZM2G057386_T01	2.4379e-06	0.0782866	C	T	ereb107
65	LU	S5_82956153	5	82956153		4.95291e-05	0.0586358	A	G
66	LU	S8_146556466	8	146556466	GRMZM2G094165_T01, GRMZM2G094165_T03, GRMZM2G094165_T02, GRMZM2G094165_T05, GRMZM2G094165_T06, GRMZM2G094165_T07	3.01822e-05	0.0618783	A	T	cah6
67	LU	S8_146556471	8	146556471	GRMZM2G094165_T01, GRMZM2G094165_T03, GRMZM2G094165_T02, GRMZM2G094165_T05, GRMZM2G094165_T06, GRMZM2G094165_T07	3.01822e-05	0.0618783	T	C	cah6
68	LU	S8_146556477	8	146556477	GRMZM2G094165_T01, GRMZM2G094165_T03, GRMZM2G094165_T02, GRMZM2G094165_T05, GRMZM2G094165_T06, GRMZM2G094165_T07	3.01822e-05	0.0618783	C	T	cah6
69	LU	S8_146556482	8	146556482	GRMZM2G094165_T01, GRMZM2G094165_T03, GRMZM2G094165_T02, GRMZM2G094165_T05, GRMZM2G094165_T06, GRMZM2G094165_T07	3.01822e-05	0.0618783	T	A	cah6
70	LU	S8_8614059	8	8614059	GRMZM2G540133_T01	9.70646e-05	0.0542277	G	A
71	LU	S9_7107168	9	7107168	GRMZM2G174048_T01	3.90876e-05	0.0601861	T	G	protein coding
72	LU	S9_34177295	9	34177295	GRMZM2G145720_T02, GRMZM2G145720_T01	5.64172e-05	0.057783	T	C	Protein NSP-INTERACTING KINASE 1
73	LU	S10_6528408	10	6528408		6.89781e-05	0.0564661	G	C
74	NG	S1_81516460	1	81516460	GRMZM2G054653_T01, GRMZM2G054653_T02	3.68906e-05	0.0605648	T	C	gst40
75	NG	S1_256223871	1	256223871		7.39004e-05	0.0560144	C	T		Zaidi et al., 2015	Grain yield under water logging
76	NG	S1_256223870	1	256223870		7.90552e-05	0.0555726	A	G		Zaidi et al., 2015	Grain yield under water logging
77	NG	S1_79752383	1	79752383		8.7865e-05	0.0548802	T	A
78	NG	S1_79752385	1	79752385		8.7865e-05	0.0548802	T	G
79	NG	S1_79752388	1	79752388		8.7865e-05	0.0548802	C	G
80	NG	S3_191330681	3	191330681	GRMZM2G136710_T01, GRMZM2G136710_T02, GRMZM2G136710_T03	4.04336e-06	0.0749979	A	C	protein coding	Zaidi et al., 2015	Grain yield under water logging
81	NG	S3_191330662	3	191330662	GRMZM2G136710_T01, GRMZM2G136710_T02, GRMZM2G136710_T03	5.49937e-06	0.0729957	G	A	protein coding	Zaidi et al., 2015	Grain yield under water logging
82	NG	S3_2629620	3	2629620	GRMZM2G142179_T01	2.6613e-05	0.0627018	G	A	ereb50
83	NG	S3_123267175	3	123267175	GRMZM2G178102_T01	3.80515e-05	0.060362	C	T	hb25
84	NG	S6_164097938	6	164097938		6.56583e-05	0.0567892	A	T
85	NG	S6_164097936	6	164097936		6.86392e-05	0.0564983	G	T
86	NG	S6_138871129	6	138871129	GRMZM2G069713_T01, GRMZM2G069713_T02, GRMZM2G069713_T03, GRMZM5G813260_T01	7.13559e-05	0.056244	C	A	prh22
87	NG	S6_156444052	6	156444052	GRMZM2G162699_T01, GRMZM2G162699_T02, GRMZM2G162699_T03, GRMZM2G162699_T04	8.43533e-05	0.0551475	A	G	Glyoxysomal processing protease glyoxysomal
88	NG	S6_156407668	6	156407668		8.46612e-05	0.0551237	T	A
89	NG	S6_159770244	6	159770244	GRMZM2G101559_T01	9.92607e-05	0.054081	A	G
90	NG	S7_151526780	7	151526780	GRMZM2G325783_T02, GRMZM2G325783_T01	9.21141e-05	0.0545708	T	C
91	NG	S7_150042450	7	150042450	GRMZM2G313643_T01, GRMZM2G313670_T01	9.62244e-05	0.0542847	A	C
92	NG	S7_150042053	7	150042053	GRMZM2G313643_T01, GRMZM2G313670_T01	9.9597e-05	0.0540589	A	G
93	NG	S8_25010016	8	25010016	GRMZM2G112686_T02, GRMZM2G112686_T01	1.46521e-05	0.0666033	G	C	umc2147
94	NG	S9_26829712	9	26829712		3.42344e-05	0.0610539	C	G
95	NG	S9_26824956	9	26824956	GRMZM2G475360_T03, GRMZM2G475360_T02, GRMZM2G475360_T01	5.48502e-05	0.0579675	T	A	protein coding
96	NG	S9_26830815	9	26830815	GRMZM2G030252_T01	7.2326e-05	0.0561556	G	C
97	NG	S9_26830818	9	26830818	GRMZM2G030252_T01	7.2326e-05	0.0561556	T	C		Yuan et al 2019	Grain yield under drought stress
98	NG	S10_148086648	10	148086648	GRMZM2G343144_T02, GRMZM2G343144_T01	7.809e-06	0.0707106	A	G	protein coding
99	NG	S10_126584773	10	126584773	GRMZM2G167280_T01, GRMZM5G880350_T01	4.11105e-05	0.0598557	G	T	umc1115
100	NG	S10_126446620	10	126446620		5.14592e-05	0.0583855	T	A
101	NG	S10_127255564	10	127255564		7.15976e-05	0.0562219	C	T
102	NG	S10_129586074	10	129586074	GRMZM2G410083_T01	7.80138e-05	0.0556595	T	G	mybr68
103	RA	S1_67649303	1	67649303	GRMZM2G056151_T01	7.56573e-05	0.0481373	T	C	Protein coding
104	RA	S1_86598085	1	86598085	GRMZM2G090100_T01	7.68881e-05	0.0480458	G	A	DUF2451 domain-containing protein
105	RA	S2_229999195	2	229999195	GRMZM2G379252_T01, GRMZM2G379252_T02, GRMZM2G379252_T04	1.40711e-05	0.0576696	T	C	protein coding
106	RA	S2_207381507	2	207381507	GRMZM2G022213_T01	8.70367e-05	0.0473429	C	T		McNellie et al., 2018	Leaf firing
107	RA	S2_207381508	2	207381508	GRMZM2G022213_T01	9.15831e-05	0.0470542	A	G		McNellie et al., 2018	Leaf firing
108	RA	S2_177899505	2	177899505		9.52302e-05	0.0468328	A	G
109	RA	S3_229382706	3	229382706	GRMZM2G354558_T01	6.48862e-06	0.0620487	G	C	protein coding
110	RA	S3_67700684	3	67700684	GRMZM2G031429_T03, GRMZM2G031429_T02	1.85745e-05	0.0560973	G	A	protein coding
111	RA	S3_130182754	3	130182754		2.51731e-05	0.0543753	T	C		Fery et al 2016	Heat susceptibility index for grain yield
112	RA	S3_155735813	3	155735813	GRMZM2G125216_T01	2.73628e-05	0.0539026	T	C	protein coding	Fery et al 2016	Heat susceptibility index for grain yield
113	RA	S3_178992082	3	178992082	GRMZM2G449033_T03, GRMZM2G449033_T01, GRMZM2G449033_T02	3.60848e-05	0.0523345	G	A	na-1	Zaidi et al., 2015	Grain yield under water logging
114	RA	S3_130182764	3	130182764		5.01082e-05	0.0504734	T	C		Fery et al 2016	Heat susceptibility index for grain yield
115	RA	S3_178136070	3	178136070	GRMZM2G177518_T01	7.91305e-05	0.0478829	T	A	etratricopeptide repeat (TPR)-like superfamily protein	Yuan et al 2019	Grain yield under heat stress
116	RA	S3_130182737	3	130182737		9.79679e-05	0.0466721	C	T		Fery et al 2016	Heat susceptibility index for grain yield
117	RA	S4_157112090	4	157112090		6.33222e-05	0.0491464	A	C
118	RA	S4_157112120	4	157112120		6.33222e-05	0.0491464	A	G
119	RA	S5_176940262	5	176940262	GRMZM2G146380_T01	3.48043e-05	0.0525393	G	C	nactf30	Zaidi et al., 2015	Grain yield under water logging
120	RA	S5_186114711	5	186114711	GRMZM2G075683_T03, GRMZM2G075683_T02, GRMZM2G075683_T01	5.48114e-05	0.0499648	T	G	Protein coding
121	RA	S7_30242351	7	30242351		3.08892e-05	0.0532157	C	T		Zaidi et al., 2015	Grain yield under water logging
122	RA	S8_15981465	8	15981465	GRMZM2G048763_T01	6.14799e-05	0.0493138	G	C	Annexin D8
123	RA	S10_134593391	10	134593391		8.54883e-05	0.0474447	C	T
124	BJ	S1_271313304	1	271313304	GRMZM2G401331_T04, GRMZM2G401331_T02, GRMZM2G401331_T03, GRMZM2G401331_T01, GRMZM5G851328_T01	9.4417e-06	0.0478107	C	G	umc2189
125	BJ	S2_9645298	2	9645298		5.07757e-05	0.0401669	C	G
126	BJ	S2_9645343	2	9645343		5.07757e-05	0.0401669	C	A
127	BJ	S2_9645333	2	9645333		8.37971e-05	0.0378916	G	T
128	BJ	S2_234267806	2	234267806	GRMZM2G440941_T01	8.68769e-05	0.0377277	T	C
129	BJ	S3_229430338	3	229430338		7.83937e-06	0.0486554	A	C
130	BJ	S3_6802898	3	6802898	GRMZM2G132069_T02, GRMZM2G132069_T01	9.47197e-05	0.0373353	G	A
131	BJ	S4_152971550	4	152971550		4.74794e-06	0.0509324	G	C
132	BJ	S4_179804506	4	179804506		7.68142e-06	0.0487479	G	A
133	BJ	S4_179804514	4	179804514		9.67525e-06	0.0476997	C	T
134	BJ	S5_19918852	5	19918852	GRMZM2G001631_T01	1.62932e-05	0.0453318	G	C	protein coding	McNellie et al., 2018	Tassel Blast
135	BJ	S5_5626614	5	5626614	GRMZM2G386273_T01	1.82066e-05	0.0448272	G	A	bzip55
136	BJ	S5_9632874	5	9632874		6.87983e-05	0.0387871	A	T
137	BJ	S5_9632884	5	9632884		6.87983e-05	0.0387871	A	T
138	BJ	S6_166949603	6	166949603	GRMZM2G080887_T01	5.86907e-05	0.0395088	G	A	S-type anion channel SLAH3
139	BJ	S8_136042593	8	136042593		7.28585e-05	0.0385267	A	T
140	BJ	S9_152043636	9	152043636	GRMZM2G150408_T02, GRMZM2G150408_T01	2.63562e-06	0.0536033	G	C	protein coding
141	BJ	S9_26578085	9	26578085	GRMZM2G136838_T02, GRMZM2G136838_T01	8.58598e-05	0.0377812	A	T	krp2
142	BJ	S10_112936850	10	112936850		3.70058e-05	0.0416042	T	C
143	BJ	S10_112936848	10	112936848		6.13956e-05	0.0393042	G	T
144	BJ	S10_67113044	10	67113044		6.66465e-05	0.0389315	G	A		Zaidi et al., 2015	Grain yield under water logging
145	BJ	S10_112936815	10	112936815		8.24434e-05	0.0379655	T	C
146	BJ	S10_112936818	10	112936818		8.24434e-05	0.0379655	G	C
147	BG-2	S1_61630403	1	61630403	GRMZM5G898740_T03, GRMZM5G898740_T01, GRMZM5G898740_T02	3.43441e-05	0.0421493	A	C
148	BG-2	S1_29153115	1	29153115	GRMZM2G161780_T03, GRMZM2G161780_T02, GRMZM2G161780_T01	5.98244e-05	0.0396158	T	G	Heptahelical transmembrane protein 5
149	BG-2	S2_175628009	2	175628009	GRMZM2G110816_T01	5.16934e-05	0.0402826	C	G	Protein coding
150	BG-2	S2_192439044	2	192439044		5.26418e-05	0.0401996	G	T
151	BG-2	S2_1035863	2	1035863	GRMZM2G064212_T02	5.48946e-05	0.0400083	T	C	atg4
152	BG-2	S2_185176844	2	185176844	GRMZM2G162177_T01	7.40612e-05	0.0386416	A	C	uncharacterized protein
153	BG-2	S3_126306689	3	126306689		1.50258e-05	0.0459237	C	A
154	BG-2	S3_168367816	3	168367816		5.13093e-05	0.0403166	A	C		Zaidi et al., 2015	Grain yield under water logging
155	BG-2	S3_126302739	3	126302739		5.13472e-05	0.0403133	T	A
156	BG-2	S4_174719514	4	174719514		6.66491e-06	0.0496342	A	G
157	BG-2	S4_2763151	4	2763151	GRMZM2G126541_T01	2.30133e-05	0.0439773	G	C	protein coding
158	BG-2	S4_202521341	4	202521341	GRMZM2G118082_T02, GRMZM2G118082_T01	6.28402e-05	0.0393914	A	G	ETO1-like protein 1
159	BG-2	S4_230732956	4	230732956	GRMZM2G022538_T02, GRMZM2G022538_T01, GRMZM2G022538_T04, GRMZM2G022538_T03, GRMZM2G022538_T05	8.78814e-05	0.037861	T	A
160	BG-2	S5_27942334	5	27942334	AC184866.3_FGT007	3.4643e-05	0.0421098	C	T
161	BG-2	S5_27942344	5	27942344	AC184866.3_FGT007	3.94409e-05	0.0415176	T	G
162	BG-2	S5_27942384	5	27942384	AC184866.3_FGT007	3.94409e-05	0.0415176	G	A
163	BG-2	S5_182135320	5	182135320	GRMZM2G137399_T01	8.39239e-05	0.0380712	G	A
164	BG-2	S6_1995156	6	1995156		7.56496e-05	0.0385448	G	A
165	BG-2	S7_9531116	7	9531116		6.74202e-06	0.0495817	T	C		Zaidi et al., 2015	Grain yield under water logging
166	BG-2	S7_143119174	7	143119174	GRMZM2G179024_T01	9.91635e-05	0.03731	A	G
167	BG-2	S8_145847482	8	145847482	GRMZM2G131334_T01, GRMZM2G131334_T02, GRMZM2G131334_T04, GRMZM5G822016_T01	2.73304e-06	0.0536995	C	G
168	BG-2	S8_145847500	8	145847500	GRMZM2G131334_T01, GRMZM2G131334_T02, GRMZM2G131334_T04, GRMZM5G822016_T01	1.36672e-05	0.0463564	G	C	mpk8
169	BG-2	S9_20470811	9	20470811		1.88248e-05	0.0448946	T	C		Fery et al 2016	Heat susceptibility index for leaf scorching
170	BG-2	S9_138771345	9	138771345		8.27265e-05	0.0381367	T	C
171	BG-2	S10_143751795	10	143751795		3.09207e-05	0.0426288	C	G
172	HY	S1_121528678	1	121528678	GRMZM5G879861_T01	2.75606e-05	0.0376145	A	G
173	HY	S1_286338839	1	286338839	GRMZM2G011385_T01	3.75912e-05	0.0363758	A	G	lbd13	Yuan et al 2019	Days to 50% anthesis under drought stress
174	HY	S1_290306123	1	290306123	GRMZM2G082312_T03, GRMZM2G082312_T02, GRMZM2G082312_T01, GRMZM2G082312_T04	4.6575e-05	0.0355208	G	C	umc1737
175	HY	S1_33219238	1	33219238		8.25354e-05	0.0332393	C	G
176	HY	S1_177613739	1	177613739	GRMZM2G121937_T01	9.63205e-05	0.0326238	A	G
177	HY	S2_207358398	2	207358398	AC194970.5_FGT004	5.99733e-06	0.0437032	T	C	protein coding	McNellie et al., 2018	Leaf firing
178	HY	S2_207359159	2	207359159	AC194970.5_FGT004	6.02124e-06	0.0436873	A	G	protein coding	McNellie et al., 2018	Leaf firing
179	HY	S2_207356602	2	207356602	AC194970.5_FGT004	1.1155e-05	0.0412255	T	C		McNellie et al., 2018	Leaf firing
180	HY	S2_207355968	2	207355968	AC194970.5_FGT004	1.50023e-05	0.0400425	C	T	protein coding	McNellie et al., 2018	Leaf firing
181	HY	S2_207359186	2	207359186	AC194970.5_FGT004	1.93158e-05	0.0390335	A	G	protein coding	McNellie et al., 2018	Leaf firing
182	HY	S2_207358279	2	207358279	AC194970.5_FGT004	2.84829e-05	0.0374832	A	G	protein coding	McNellie et al., 2018	Leaf firing
183	HY	S3_157585702	3	157585702		8.08075e-07	0.0516983	A	T		Fery et al 2016	Heat susceptibility index for grain yield
184	HY	S3_157585709	3	157585709		8.08075e-07	0.0516983	T	G		Fery et al 2016	Heat susceptibility index for grain yield
185	HY	S3_157585667	3	157585667		9.56301e-07	0.0510272	T	A		Fery et al 2016	Heat susceptibility index for grain yield
186	HY	S3_62608509	3	62608509		2.75125e-06	0.0468133	A	G
187	HY	S3_62608523	3	62608523		2.75125e-06	0.0468133	G	T
188	HY	S3_215932374	3	215932374	GRMZM2G037431_T01	2.87901e-05	0.0374403	G	C	protein coding
189	HY	S3_167377101	3	167377101		7.73311e-05	0.0334989	T	A		Fery et al 2016, Zaidi et al., 2015	Heat susceptibility index for grain yield, Grain yield under water logging
190	HY	S3_167377102	3	167377102		7.73311e-05	0.0334989	T	G		Fery et al 2016, Zaidi et al., 2015	Heat susceptibility index for grain yield, Grain yield under water logging
191	HY	S4_9850415	4	9850415	GRMZM2G113373_T02, GRMZM2G113373_T01	1.14027e-05	0.0411379	A	T
192	HY	S4_7051344	4	7051344		3.19779e-05	0.0370212	A	C
193	HY	S5_182091381	5	182091381	GRMZM2G137426_T01	6.73873e-05	0.0340476	G	A	bHLH128
194	HY	S6_150941816	6	150941816		8.93879e-05	0.0329214	T	G
195	HY	S7_14658420	7	14658420	GRMZM2G174625_T01	6.88782e-05	0.0339604	T	G		Zaidi et al., 2015	Grain yield under water logging
196	HY	S8_168940858	8	168940858	GRMZM2G036120_T01, GRMZM5G805704_T01	2.24725e-05	0.0384292	A	C	protein coding
197	HY	S8_168940857	8	168940857	GRMZM2G036120_T01, GRMZM5G805704_T01	2.42655e-05	0.0381228	A	G	protein coding
198	HY	S8_4259720	8	4259720		3.85029e-05	0.0362802	A	G
199	HY	S8_68082890	8	68082890	GRMZM2G573324_T02	7.23081e-05	0.0337666	G	A
200	HY	S9_122089710	9	122089710	GRMZM2G077495_T01	1.78287e-05	0.0393533	A	G	platz14
201	HY	S9_5657070	9	5657070	GRMZM2G080354_T02, GRMZM2G080354_T01	5.51407e-05	0.0348474	T	A	trpp11
202	HY	S9_73520451	9	73520451		8.30439e-05	0.0332148	A	C
203	HY	S10_124098168	10	124098168		2.50386e-06	0.0471892	G	A
204	HY	S10_1153911	10	1153911	GRMZM2G057441_T01	2.08671e-05	0.0387251	T	C	protein coding
205	HY	S10_1153918	10	1153918	GRMZM2G057441_T01	2.08671e-05	0.0387251	G	C	protein coding
206	HY	S10_148410634	10	148410634		3.70792e-05	0.0364306	A	T
207	HY	S10_121847834	10	121847834	GRMZM2G017426_T01	4.64983e-05	0.0355274	C	T
208	HY	S10_131105180	10	131105180	GRMZM2G096090_T01	5.50492e-05	0.034854	C	T	umc2156
209	JA-1	S1_202550281	1	202550281	GRMZM5G847449_T01, GRMZM2G112377_T01	7.56782e-06	0.0435174	C	T
210	JA-1	S1_253911776	1	253911776	GRMZM2G099023_T01	3.05296e-05	0.0378542	T	A	protein coding	Zaidi et al., 2015	Grain yield under water logging
211	JA-1	S1_283602673	1	283602673	GRMZM2G065374_T01	3.29728e-05	0.0375417	A	G
212	JA-1	S1_281635911	1	281635911	GRMZM2G028151_T01, GRMZM2G028151_T02	4.72999e-05	0.0360774	T	A	ereb184
213	JA-1	S1_286852093	1	286852093	GRMZM2G120657_T03, GRMZM2G120657_T04, GRMZM2G120657_T01, GRMZM2G120657_T02	4.96013e-05	0.0358847	A	C	mmp195d and mmp195g
214	JA-1	S1_282748665	1	282748665	GRMZM2G068179_T02, GRMZM2G068179_T01	5.25984e-05	0.0356466	A	C	protein coding
215	JA-1	S1_282748706	1	282748706	GRMZM2G068179_T02, GRMZM2G068179_T01	5.25984e-05	0.0356466	A	G
216	JA-1	S1_49774596	1	49774596	GRMZM2G121960_T01	6.41414e-05	0.0348418	C	T	hcf3	McNellie et al., 2018	Leaf bloching
217	JA-1	S1_283602921	1	283602921	GRMZM2G065374_T01	8.23324e-05	0.0338294	A	G	bhlh47
218	JA-1	S2_111594254	2	111594254		3.77508e-06	0.0463407	G	T
219	JA-1	S2_111594258	2	111594258		5.82849e-06	0.0445777	T	C
220	JA-1	S2_141597365	2	141597365		5.03074e-05	0.0358273	T	G
221	JA-1	S2_69704100	2	69704100	AC235541.1_FGT002	6.55866e-05	0.0347515	G	T		Fery et al 2016	Heat susceptibility index for grain yield
222	JA-1	S2_49928498	2	49928498		7.81469e-05	0.034041	T	C		Fery et al 2016	Heat susceptibility index for grain yield
223	JA-1	S3_210747259	3	210747259		2.85123e-05	0.0381317	C	T
224	JA-1	S3_3912911	3	3912911	GRMZM2G146089_T01	8.45555e-05	0.0337214	T	C	Transmembrane protein
225	JA-1	S4_215106303	4	215106303		5.63219e-05	0.0353692	A	T
226	JA-1	S4_215106309	4	215106309		5.63219e-05	0.0353692	A	C
227	JA-1	S4_215106310	4	215106310		5.63219e-05	0.0353692	G	C
228	JA-1	S4_215106314	4	215106314		5.63219e-05	0.0353692	T	A
229	JA-1	S4_215106320	4	215106320		5.63219e-05	0.0353692	A	C
230	JA-1	S4_215106321	4	215106321		5.63219e-05	0.0353692	T	C
231	JA-1	S4_3114223	4	3114223		7.74452e-05	0.0340775	C	A
232	JA-1	S4_218540784	4	218540784		8.33686e-05	0.0337787	A	G
233	JA-1	S5_190234226	5	190234226		1.62997e-05	0.0404021	G	C
234	JA-1	S5_170820914	5	170820914	GRMZM2G048800_T01	6.74623e-05	0.0346371	A	G	Transducin/WD40 repeat-like superfamily protein	Zaidi et al., 2015	Grain yield under water logging
235	JA-1	S5_24337729	5	24337729		8.6256e-05	0.0336407	T	G
236	JA-1	S5_168450045	5	168450045	GRMZM2G045188_T01	9.31179e-05	0.0333304	A	G		Zaidi et al., 2015	Grain yield under water logging
237	JA-1	S5_191088426	5	191088426	GRMZM2G097704_T01	9.56823e-05	0.0332203	A	C
238	JA-1	S6_8676168	6	8676168	GRMZM2G060106_T02, GRMZM2G060106_T01, GRMZM5G892124_T02, GRMZM5G892124_T01	2.85918e-05	0.0381204	G	A	protein coding
239	JA-1	S6_111250565	6	111250565	GRMZM2G329293_T01	5.12998e-05	0.035748	G	T	protein coding
240	JA-1	S7_164072865	7	164072865	GRMZM2G136918_T02, GRMZM2G136918_T01, GRMZM2G136918_T03, GRMZM2G136918_T04	3.42535e-05	0.0373871	T	G	protein coding
241	JA-1	S7_157504071	7	157504071	GRMZM2G019974_T01	6.81129e-05	0.0345982	G	C	Organic cation/carnitine transporter 3
242	JA-1	S9_8172214	9	8172214		4.14459e-05	0.0366135	G	T
243	JA-1	S9_8172215	9	8172215		4.14459e-05	0.0366135	A	C
244	JA-1	S9_8172223	9	8172223		4.14459e-05	0.0366135	C	A
245	JA-1	S9_8172226	9	8172226		4.14459e-05	0.0366135	A	G
246	JA-1	S9_151726472	9	151726472	GRMZM2G126745_T01	4.6401e-05	0.0361553	A	G		Yuan et al 2019	Days to 50% anthesis under heat stress
247	JA-1	S10_147392871	10	147392871	GRMZM2G164563_T01	1.44691e-05	0.0408858	A	C	protein coding
248	JA-1	S10_143442813	10	143442813	GRMZM2G148494_T01, GRMZM2G148495_T01	4.75391e-05	0.0360569	C	T
249	JA-2	S1_279475479	1	279475479	GRMZM2G047759_T01, GRMZM2G047759_T02	5.22616e-05	0.0387102	C	T	protein coding
250	JA-2	S1_300994233	1	300994233	GRMZM2G122267_T02, GRMZM2G122267_T01	8.28412e-05	0.0366859	A	C
251	JA-2	S2_189219423	2	189219423	GRMZM2G031837_T01	2.92171e-05	0.0412667	A	G	IDP504
252	JA-2	S2_175259885	2	175259885		3.11317e-05	0.0409876	G	C
253	JA-2	S2_164668071	2	164668071	AC210204.3_FGT002, GRMZM5G840284_T01	3.17761e-05	0.0408975	A	C
254	JA-2	S2_199343444	2	199343444	GRMZM2G164426_T01	3.63298e-05	0.0403087	G	T	protein coding
255	JA-2	S2_199343450	2	199343450	GRMZM2G164426_T01	3.63298e-05	0.0403087	T	C	protein coding
256	JA-2	S2_101542865	2	101542865	GRMZM2G173023_T01	5.56678e-05	0.0384326	G	A	protein coding
257	JA-2	S3_2680402	3	2680402		5.26263e-05	0.0386796	G	T
258	JA-2	S3_32249975	3	32249975	GRMZM2G070264_T01, GRMZM5G812862_T01	8.54131e-05	0.0365516	C	T	Protein CHROMATIN REMODELING 8
259	JA-2	S3_48978848	3	48978848		8.89196e-05	0.0363749	G	A
260	JA-2	S3_216647867	3	216647867	GRMZM2G464976_T01, GRMZM2G464976_T03, GRMZM2G464976_T02, GRMZM2G464976_T05	9.77836e-05	0.0359575	A	G
261	JA-2	S4_4787163	4	4787163	GRMZM2G165325_T01, GRMZM2G165325_T02	5.69224e-05	0.0383347	C	T	protein coding
262	JA-2	S4_15938575	4	15938575	GRMZM2G181422_T02, GRMZM2G181422_T01	7.23036e-05	0.0372836	T	C
263	JA-2	S5_213052049	5	213052049		7.25865e-05	0.0372665	T	G
264	JA-2	S6_155210732	6	155210732	GRMZM2G157246_T01	7.83644e-05	0.03693	T	C		Yuan et al 2019	Days to 50% anthesis under combined drought and heat stress
265	JA-2	S7_9904083	7	9904083	GRMZM2G070807_T02, GRMZM2G070807_T03, GRMZM2G070807_T01, GRMZM2G070807_T05	9.62509e-05	0.0360269	G	T		Zaidi et al., 2015	Grain yield under water logging
266	JA-2	S9_149385541	9	149385541		3.43884e-05	0.0405502	T	G
267	JA-2	S10_148266933	10	148266933	GRMZM2G008287_T02, GRMZM2G008287_T01	1.91848e-05	0.0431164	G	A
268	JA-2	S10_136340152	10	136340152	AC199382.3_FGT005	2.50962e-05	0.0419352	A	T	protein coding
269	JA-2	S10_143169509	10	143169509	GRMZM2G021885_T01	5.3534e-05	0.0386044	C	T	protein coding
270	JA-2	S10_117755667	10	117755667	GRMZM2G443776_T01	5.54925e-05	0.0384465	C	G	protein coding
271	JA-2	S10_25666798	10	25666798	GRMZM2G037378_T01	8.4895e-05	0.0365783	A	G		McNellie et al., 2018, Zaidi etal 2016	Leaf bloching, Rooting depth under drought stress

## Sheet: Suppl. Table 4
Supplementary Table-4. Haplotype regressoin of significantly asscoated SNPs with grain yield under heat stress in each location
Location Name	First Marker	Chromosome	Position	Gene Name	Block #	Markers Used	# Haplotypes	R Squared	Bonferroni P	FDR	Selected Regressors
BG-1	S1_235490299	1	235490299	GRMZM2G144782_T02, GRMZM2G144782_T03, GRMZM2G144782_T01	16	S1_235490299	2	0.105088	0.000108508	0.000108508	C
BG-1	S9_153214180	9	153214180	GRMZM2G487197_T01	218	S9_153214180	2	0.0852896	0.000138857	6.94286e-05	A
BG-1	S9_78793363	9	78793363	GRMZM5G803535_T01	202	S9_78793363	2	0.0866399	0.00425494	0.00141831	C
BG-1	S9_26821739	9	26821739	GRMZM2G475360_T03, GRMZM2G475360_T02, GRMZM2G475360_T01	186	S9_26821739, S9_26821740	2	0.0629739	0.0127361	0.00318402	AG
BG-1	S9_96718508	9	96718508	GRMZM2G028604_T01	208	S9_96718508	2	0.075391	0.0133821	0.00267642	G
BG-1	S9_41360950	9	41360950	GRMZM2G400725_T01	193	S9_41360950, S9_41517742	2	0.076185	0.0138087	0.00230145	TC
BG-1	S2_222675165	2	222675165		62	S2_222675165	2	0.0584026	0.0188532	0.00269332	G
BG-1	S7_123305505	7	123305505		161	S7_123305505	2	0.0559366	0.0231861	0.00289826	C
BG-1	S9_78793317	9	78793317	GRMZM5G803535_T01	201	S9_78793317	2	0.0711815	0.0247646	0.00275162	G
BG-1	S4_179804506	4	179804506		110	S4_179804506, S4_179804514	2	0.0542159	0.0357411	0.00357411	AT
BG-1	S9_26578085	9	26578085	GRMZM2G136838_T02, GRMZM2G136838_T01	185	S9_26578085, S9_26618809	3	0.0525455	0.0372591	0.00338719	AT
BG-1	S9_78335638	9	78335638	GRMZM2G108200_T01	200	S9_78335638	2	0.0602905	0.0384524	0.00320437	C
BG-2	S1_61630403	1	61630403	GRMZM5G898740_T03, GRMZM5G898740_T01, GRMZM5G898740_T02	5	S1_61630403	2	0.0749322	8.82064e-06	8.82064e-06	C
BG-2	S5_24337729	5	24337729		122	S5_24337729	2	0.0685924	6.50613e-05	3.25307e-05	G
BG-2	S5_27942334	5	27942334	AC184866.3_FGT007	123	S5_27942334, S5_27942344, S5_27942384	2	0.0803344	0.000127839	4.26129e-05	TGA
BG-2	S5_186114711	5	186114711	GRMZM2G075683_T03, GRMZM2G075683_T02, GRMZM2G075683_T01	134	S5_186114711	2	0.0570483	0.000249404	6.2351e-05	G
BG-2	S7_9531116	7	9531116		156	S7_9531116	2	0.0541829	0.000871162	0.000174232	C
BG-2	S3_168367816	3	168367816		84	S3_168367816	2	0.0665037	0.000954598	0.0001591	C
BG-2	S4_174719514	4	174719514		109	S4_174719514	2	0.0530657	0.00104351	0.000149073	G
BG-2	S4_202521341	4	202521341	GRMZM2G118082_T02, GRMZM2G118082_T01	112	S4_202521341, S4_202761802	3	0.0501127	0.00270691	0.000338364	GC
BG-2	S1_29153115	1	29153115	GRMZM2G161780_T03, GRMZM2G161780_T02, GRMZM2G161780_T01	2	S1_29153115	2	0.055368	0.00561604	0.000624005	G
BG-2	S2_185176844	2	185176844	GRMZM2G162177_T01	54	S2_185176844	2	0.0487408	0.00749844	0.000749844	C
BG-2	S4_202517363	4	202517363		111	S4_202517363, S4_202520173, S4_202520203	3	0.0545441	0.0110372	0.000919768	TCG
BG-2	S2_219124537	2	219124537	GRMZM2G127134_T01	61	S2_219124537	2	0.0450275	0.0117152	0.000901173	C
BG-2	S2_1035863	2	1035863	GRMZM2G064212_T02	31	S2_1035863	2	0.0389663	0.014777	0.0010555	C
BG-2	S1_177613739	1	177613739	GRMZM2G121937_T01	13	S1_177613739	2	0.0367644	0.0277036	0.0018469	G
BG-2	S9_152043636	9	152043636	GRMZM2G150408_T02, GRMZM2G150408_T01	217	S9_152043636	2	0.0354135	0.0394342	0.00246464	C
BG-2	S4_230732956	4	230732956	GRMZM2G022538_T02, GRMZM2G022538_T01, GRMZM2G022538_T04, GRMZM2G022538_T03, GRMZM2G022538_T05	117	S4_230732956	2	0.0390834	0.0441039	0.00259435	A
BG-2	S4_2763151	4	2763151	GRMZM2G126541_T01	98	S4_2763151	2	0.0382025	0.0443498	0.00246388	C
BG-2	S5_182135320	5	182135320	GRMZM2G137399_T01	132	S5_182135320	2	0.0365314	0.0497174	0.00261671	A
BJ	S9_26578085	9	26578085	GRMZM2G136838_T02, GRMZM2G136838_T01	185	S9_26578085, S9_26618809	3	0.0916437	2.65768e-07	2.65768e-07	TT
BJ	S1_271313304	1	271313304	GRMZM2G401331_T04, GRMZM2G401331_T02, GRMZM2G401331_T03, GRMZM2G401331_T01, GRMZM5G851328_T01	20	S1_271313304	2	0.0708098	1.26801e-05	6.34003e-06	G
BJ	S5_24337729	5	24337729		122	S5_24337729	2	0.0733043	2.26401e-05	7.54671e-06	G
BJ	S5_5626614	5	5626614	GRMZM2G386273_T01	118	S5_5626614	2	0.0616743	0.000544691	0.000136173	A
BJ	S6_166949603	6	166949603	GRMZM2G080887_T01	155	S6_166949603	2	0.0495154	0.00216795	0.000433591	A
BJ	S5_19918852	5	19918852	GRMZM2G001631_T01	121	S5_19918852	2	0.0460569	0.00283918	0.000473196	C
BJ	S9_152043636	9	152043636	GRMZM2G150408_T02, GRMZM2G150408_T01	217	S9_152043636	2	0.0432283	0.00690258	0.000986082	C
BJ	S2_234267806	2	234267806	GRMZM2G440941_T01	65	S2_234267806	2	0.0535829	0.0163271	0.00204089	C
BJ	S5_9632874	5	9632874		119	S5_9632874, S5_9632884	2	0.0435272	0.01692	0.00188	TT
BJ	S1_81516460	1	81516460	GRMZM2G054653_T01, GRMZM2G054653_T02	9	S1_81516460	2	0.0388933	0.02703	0.002703	C
HY	S5_24337729	5	24337729		122	S5_24337729	2	0.0875461	9.02096e-08	9.02096e-08	G
HY	S3_62608509	3	62608509		73	S3_62608509	2	0.0609233	4.20705e-05	1.40235e-05	G
HY	S3_62608523	3	62608523		74	S3_62608523	2	0.0609233	4.20705e-05	1.40235e-05	T
HY	S9_73520451	9	73520451		198	S9_73520451	2	0.0571677	9.13901e-05	2.28475e-05	C
HY	S1_177613739	1	177613739	GRMZM2G121937_T01	13	S1_177613739	2	0.0505553	0.000315927	6.31853e-05	G
HY	S10_1153911	10	1153911	GRMZM2G057441_T01	219	S10_1153911	2	0.0487308	0.00111169	0.000158812	C
HY	S10_1153918	10	1153918	GRMZM2G057441_T01	220	S10_1153918	2	0.0487308	0.00111169	0.000158812	C
HY	S7_14658420	7	14658420	GRMZM2G174625_T01	158	S7_14658420	2	0.0432344	0.00175657	0.000219572	G
HY	S5_64121405	5	64121405		124	S5_64121405	2	0.0430475	0.0021127	0.000234745	C
HY	S4_9850415	4	9850415	GRMZM2G113373_T02, GRMZM2G113373_T01	102	S4_9850415	2	0.0425378	0.00234077	0.000234077	T
HY	S8_168940857	8	168940857	GRMZM2G036120_T01, GRMZM5G805704_T01	179	S8_168940857, S8_168940858	2	0.0432914	0.00268897	0.000244452	GC
HY	S1_286338839	1	286338839	GRMZM2G011385_T01	27	S1_286338839	2	0.0410318	0.00290857	0.00024238	G
HY	S2_207355968	2	207355968	AC194970.5_FGT004	58	S2_207355968	2	0.0432193	0.00369652	0.000284347	T
HY	S9_122089710	9	122089710	GRMZM2G077495_T01	210	S9_122089710	2	0.0368547	0.0102719	0.000733704	G
HY	S2_207356602	2	207356602	AC194970.5_FGT004	59	S2_207356602, S2_207358279, S2_207358398, S2_207359159, S2_207359186	3	0.0399657	0.0108581	0.000723873	CGCGG
HY	S1_33219238	1	33219238		3	S1_33219238	2	0.0379847	0.011484	0.00071775	G
HY	S10_148410634	10	148410634		243	S10_148410634	2	0.043001	0.0120712	0.000710068	T
JL-1	S2_69704100	2	69704100	AC235541.1_FGT002	43	S2_69704100	2	0.0795826	2.48423e-06	2.48423e-06	T
JL-1	S1_202550281	1	202550281	GRMZM5G847449_T01, GRMZM2G112377_T01	15	S1_202550281	2	0.0542251	0.000147274	7.36372e-05	T
JL-1	S7_30875396	7	30875396	GRMZM5G817964_T01	160	S7_30875396	2	0.0488384	0.000927095	0.000309032	G
JL-1	S1_281635911	1	281635911	GRMZM2G028151_T01, GRMZM2G028151_T02	23	S1_281635911	2	0.0510394	0.00103814	0.000259534	A
JL-1	S3_3912911	3	3912911	GRMZM2G146089_T01	68	S3_3912911	2	0.0393083	0.00466716	0.000933433	C
JL-1	S5_190234226	5	190234226		135	S5_190234226	2	0.0442148	0.0050625	0.00084375	C
JL-1	S9_8172214	9	8172214		182	S9_8172214, S9_8172215, S9_8172223, S9_8172226	2	0.0447807	0.00723407	0.00103344	TCAG
JL-1	S4_3114223	4	3114223		99	S4_3114223	2	0.04052	0.00841382	0.00105173	A
JL-1	S3_210747259	3	210747259		92	S3_210747259	2	0.0340389	0.0176573	0.00196192	T
JL-1	S10_143442813	10	143442813	GRMZM2G148494_T01, GRMZM2G148495_T01	238	S10_143442813	2	0.0439271	0.0218126	0.00218126	T
JL-1	S1_253911776	1	253911776	GRMZM2G099023_T01	17	S1_253911776	2	0.0349998	0.0226893	0.00206266	A
JL-1	S5_191088426	5	191088426	GRMZM2G097704_T01	136	S5_191088426	2	0.0307258	0.0396214	0.00330178	C
JL-2	S9_149385541	9	149385541		214	S9_149385541	2	0.0731332	0.000354478	0.000177239	G
JL-2	S5_182091381	5	182091381	GRMZM2G137426_T01	131	S5_182091381	2	0.0558691	0.000493614	0.000164538	A
JL-2	S4_4787163	4	4787163	GRMZM2G165325_T01, GRMZM2G165325_T02	100	S4_4787163	2	0.0481432	0.0015248	0.000381199	T
JL-2	S10_136340152	10	136340152	AC199382.3_FGT005	236	S10_136340152	2	0.0488803	0.00431134	0.000862268	T
JL-2	S10_143169509	10	143169509	GRMZM2G021885_T01	237	S10_143169509	2	0.0395201	0.0101231	0.00168718	T
JL-2	S1_300994233	1	300994233	GRMZM2G122267_T02, GRMZM2G122267_T01	30	S1_300994233	2	0.0342045	0.0305576	0.00436538	C
JL-2	S7_30875396	7	30875396	GRMZM5G817964_T01	160	S7_30875396	2	0.0360258	0.0338559	0.00423198	G
JL-2	S2_199343444	2	199343444	GRMZM2G164426_T01	57	S2_199343444, S2_199343450	2	0.0395226	0.0441174	0.00490194	TC
LU	S9_7107168	9	7107168	GRMZM2G174048_T01	181	S9_7107168	2	0.182408	1.53549e-09	1.53549e-09	G
LU	S1_274011168	1	274011168		21	S1_274011168	2	0.142336	4.08152e-07	2.04076e-07	T
LU	S4_218320856	4	218320856		115	S4_218320856	2	0.107554	1.90421e-05	6.34738e-06	A
LU	S5_24337729	5	24337729		122	S5_24337729	2	0.096862	7.7455e-05	1.93637e-05	G
LU	S6_164097936	6	164097936		154	S6_164097936, S6_164097938	2	0.109929	0.000149531	2.99063e-05	TT
LU	S10_131105180	10	131105180	GRMZM2G096090_T01	234	S10_131105180	2	0.0749033	0.00091914	0.00015319	T
LU	S1_121528678	1	121528678	GRMZM5G879861_T01	11	S1_121528678	2	0.065914	0.00330892	0.000472703	G
LU	S9_96190111	9	96190111	GRMZM2G141288_T01, GRMZM2G141288_T04, GRMZM2G141288_T02, GRMZM2G141288_T03	207	S9_96190111	2	0.0802928	0.00422472	0.00052809	G
LU	S10_143169509	10	143169509	GRMZM2G021885_T01	237	S10_143169509	2	0.0625322	0.00599419	0.000666021	T
LU	S9_41360950	9	41360950	GRMZM2G400725_T01	193	S9_41360950, S9_41517742	2	0.0819541	0.00703054	0.000703054	TC
LU	S4_179804506	4	179804506		110	S4_179804506, S4_179804514	2	0.0639196	0.0087309	0.000793718	AT
LU	S10_112936815	10	112936815		226	S10_112936815, S10_112936818, S10_112936848, S10_112936850	2	0.0760188	0.00927947	0.00077329	CCTC
LU	S9_20470811	9	20470811		183	S9_20470811, S9_25813165	4	0.0834706	0.0161649	0.00115464	CG
LU	S9_34177295	9	34177295	GRMZM2G145720_T02, GRMZM2G145720_T01	192	S9_34177295	2	0.0550817	0.0162927	0.00108618	C
LU	S9_42839481	9	42839481	GRMZM2G465169_T02, GRMZM2G465169_T01	194	S9_42839481	2	0.0621489	0.023812	0.00148825	T
LU	S3_155735813	3	155735813	GRMZM2G125216_T01	80	S3_155735813	2	0.0576547	0.0306683	0.00180402	C
LU	S9_26578085	9	26578085	GRMZM2G136838_T02, GRMZM2G136838_T01	185	S9_26578085, S9_26618809	3	0.0654147	0.0310898	0.00172721	TT, AT
LU	S1_202550281	1	202550281	GRMZM5G847449_T01, GRMZM2G112377_T01	15	S1_202550281	2	0.0522533	0.0318781	0.0016778	T
NG	S6_164097936	6	164097936		154	S6_164097936, S6_164097938	2	0.165916	1.17964e-07	1.17964e-07	TT
NG	S10_127255564	10	127255564		232	S10_127255564	2	0.0736912	0.00152659	0.000763296	T
NG	S5_24337729	5	24337729		122	S5_24337729	2	0.0764266	0.0015321	0.0005107	G
NG	S6_138871129	6	138871129	GRMZM2G069713_T01, GRMZM2G069713_T02, GRMZM2G069713_T03, GRMZM5G813260_T01	146	S6_138871129	2	0.0700939	0.00193309	0.000483272	A
NG	S9_26829712	9	26829712		188	S9_26829712	2	0.0804819	0.00613332	0.00122666	G
NG	S7_151526780	7	151526780	GRMZM2G325783_T02, GRMZM2G325783_T01	165	S7_151526780	2	0.0613588	0.0114605	0.00191008	C
NG	S7_150042053	7	150042053	GRMZM2G313643_T01, GRMZM2G313670_T01	163	S7_150042053	2	0.056371	0.0170066	0.00242951	G
NG	S7_150042450	7	150042450	GRMZM2G313643_T01, GRMZM2G313670_T01	164	S7_150042450	2	0.0532958	0.0221934	0.00277418	C
NG	S5_5626614	5	5626614	GRMZM2G386273_T01	118	S5_5626614	2	0.0613386	0.0274385	0.00304872	A
NG	S2_15986574	2	15986574	GRMZM2G114220_T02, GRMZM2G114220_T01	36	S2_15986574, S2_15986577	2	0.0645439	0.0293733	0.00293733	TC
NG	S6_156444052	6	156444052	GRMZM2G162699_T01, GRMZM2G162699_T02, GRMZM2G162699_T03, GRMZM2G162699_T04	150	S6_156444052	2	0.0512298	0.0324097	0.00294634	G
NG	S9_26830815	9	26830815	GRMZM2G030252_T01	189	S9_26830815, S9_26830818	2	0.0500521	0.0410933	0.00342444	CC
NG	S3_191330662	3	191330662	GRMZM2G136710_T01, GRMZM2G136710_T02, GRMZM2G136710_T03	87	S3_191330662	2	0.0536207	0.0413166	0.0031782	A
NG	S3_191330681	3	191330681	GRMZM2G136710_T01, GRMZM2G136710_T02, GRMZM2G136710_T03	88	S3_191330681	2	0.0535228	0.0419033	0.00299309	C
NG	S9_26824956	9	26824956	GRMZM2G475360_T03, GRMZM2G475360_T02, GRMZM2G475360_T01	187	S9_26824956	2	0.0534488	0.0436078	0.00290719	A
NG	S9_26821739	9	26821739	GRMZM2G475360_T03, GRMZM2G475360_T02, GRMZM2G475360_T01	186	S9_26821739, S9_26821740	2	0.0540652	0.0449236	0.00280772	AG
RA	S8_15981465	8	15981465	GRMZM2G048763_T01	171	S8_15981465	2	0.0575298	0.00265038	0.00265038	C
RA	S5_176940262	5	176940262	GRMZM2G146380_T01	130	S5_176940262	2	0.0720877	0.00442456	0.00221228	C
RA	S3_130182754	3	130182754		78	S3_130182754, S3_130182764	2	0.0555405	0.00936054	0.00312018	CC
RA	S2_207381507	2	207381507	GRMZM2G022213_T01	60	S2_207381507, S2_207381508	2	0.0598343	0.0125858	0.00314644	TG
RA	S4_157112090	4	157112090		108	S4_157112090, S4_157112120	2	0.0555949	0.0150324	0.00300649	CG
RA	S10_127255564	10	127255564		232	S10_127255564	2	0.0462145	0.0315437	0.00525728	T
